# Supplementary material for: Association between Triglyceride to HDL-C Ratio (TG/HDL-C) and Insulin Resistance in Chinese Patients with Newly Diagnosed Type 2 Diabetes Mellitus
Source: PLoS One. 2016 Apr 26;11(4):e0154345. doi: 10.1371/journal.pone.0154345 (PMC4846162; doi:10.1371/journal.pone.0154345)
Supplement: S1 File — (XLS) [file pone.0154345.s001.xls]

## Sheet: Sheet1
sex	age	SBP	DBP	h	height	weight	BMI	WC	WCgroup	HC	WHR	WHtR	SGPT	TG	TC	HDL	TG/HDL	TG/HDLgroup3	LogTG/HDL	LDL	G0	G30	G60	G120	G180	G30cha	INS30cha	mean G0120	mean INS0120	ISI	IGI	INSG30	HOMA-β	HOMA-IRgroup	HOMA-IR	HbA1C	INS0	INS30	INS60	INS120	INS180
0	58	170	100	168	1.68	60.5	21.4357	91	3	94	0.968085	0.541667	22.8	3.47	6.73	1.11	3.12613	3	0.495006	4.49	11.3	13	16.9	19.9	23.3	1.7	0.07	15.275	1.3125	63.9723	0.0411765	0.0411765	1.76923	0	0.346533	10.8	0.69	0.76	1.5	2.3	3.2
0	60	130	70	160	1.6	61	23.8281				#DIV/0!	0	53	1.4	4.59	1.53	0.915033	1	-0.0385634	2.45	6.2	6.5	9.9	15.2	16.4	0.3	-0.01	9.45	1.3475	126.662	-0.0333333	-0.0333333	7.40741	0	0.275556	10.9	1	0.99	1.1	2.3	3.3
0	45	160	100	176	1.76	78	25.1808	91	3	95	0.957895	0.517045	51	3.18	4.54	1.12	2.83929	3	0.453209	2.69	6.02	6.22	11.55	16.16	14.03	0.2	0.16	9.9875	1.7775	110.082	0.8	0.8	6.74603	0	0.227422	8.6	0.85	1.01	1.36	3.89	3.43
0	86	158	88	170	1.7	58	20.0692	83	2	86	0.965116	0.488235	17	1.66	4.54	1.17	1.4188	2	0.151922	2.91	7.6	7.6	11.8	14.9	20.4	0	-0.51	10.475	1.9425	40.67	#DIV/0!	#DIV/0!	7.7561	0	0.537067	13.5	1.59	1.08	1.73	3.37	6.78
0	43	120	80	164	1.64	59	21.9363	92	3	94	0.978723	0.560976	27	1.98	4.07	0.97	2.04124	3	0.309893	2.72	5.8	10.8	14.2	14.1	13.6	5	0.278	11.225	1.4155	128.874	0.0556	0.0556	7.32174	0	0.217049	12.8	0.842	1.12	1.41	2.29	3.13
1	69	130	70	155	1.55	57	23.7253				#DIV/0!	0	27.5	1.65	5.3	0.91	1.81319	3	0.258443	3.57	9.3	12.6	14.5	18.1	17.7	3.3	0.1	13.625	1.5	47.8296	0.030303	0.030303	3.7931	0	0.454667	10.1	1.1	1.2	1.4	2.3	2.7
0	64	115	70	179	1.79	69	21.5349	91	3	95	0.957895	0.50838	13	3.09	5.89	0.88	3.51136	3	0.545476	4	6.2	7.9	12.5	15.7	17.4	1.7	0.2	10.575	1.975	70.205	0.117647	0.117647	8.14815	0	0.303111	16.8	1.1	1.3	2	3.5	4.3
0	54	150	100	168	1.68	73	25.8645				#DIV/0!	0	44.2	3.44	5.4	1.37	2.51095	3	0.399838	3.4	7.3	10.9	15.5	19.2	18.7	3.6	0.4	13.225	2.425	42.7139	0.111111	0.111111	5.26316	0	0.324444	7.3	1	1.4	2.4	4.9	4.4
0	51	95	65	168	1.68	68	24.093	78	1	88	0.886364	0.464286	23	0.93	4.26	0.98	0.94898	1	-0.0227431	3.06	7.5	8.1	13.2	14.5	12.7	0.6	0.27	10.825	2.385	43.0369	0.45	0.45	6	0	0.4	10	1.2	1.47	2.56	4.31	5.04
0	62	120	80	165	1.65	73	26.8136				#DIV/0!	0	10	1.03	3.54	1	1.03	2	0.0128372	2.4	6.92	9.55	12.78	17.54	18.81	2.63	0.15	11.6975	2.5675	34.8667	0.0570342	0.0570342	8.07018	0	0.424427	11.8	1.38	1.53	2.51	4.85	10
0	69	153	94	167	1.67	66	23.6652	88	2	90	0.977778	0.526946	34	1.45	5.5	1.12	1.29464	2	0.11215	3.8	9.3	10.5	14.1	20	17.5	1.2	0.34	13.475	2.0125	33.0424	0.283333	0.283333	4.13793	0	0.496	8.4	1.2	1.54	1.5	3.81	4.1
0	69	152	94	165	1.65	67	24.6097	88	2	89	0.988764	0.533333	35	1.43	5.49	1.13	1.26549	2	0.102258	3.8	9.2	10.4	13.9	19	17.3	1.2	0.34	13.125	2.0225	33.8407	0.283333	0.283333	4.24561	0	0.494756	8.4	1.21	1.55	1.51	3.82	4.11
1	85	110	70	146	1.46	47	22.0492	84	2	94	0.893617	0.575342	5	1.89	4.91	1.35	1.4	2	0.146128	3.11	4.75	5.94	9.23	12.16	11.51	1.19	0.711	8.02	2.23725	139.848	0.597479	0.597479	13.424	0	0.177122	11.9	0.839	1.55	2.38	4.18	3.48
1	70	126	72	154	1.54	63	26.5643	102	4	102	1	0.662338	38	1.39	4.46	1.26	1.10317	2	0.0426443	2.93	4.81	5.14	8.61	8.21	8.48	0.33	0.32	6.6925	2.1125	116.708	0.969697	0.969697	19.2366	0	0.26936	11.7	1.26	1.58	2.42	3.19	3.72
1	56	160	100	155	1.55	65	27.0552	95	3	95.5	0.994764	0.612903	69	2.42	5.41	1.15	2.10435	3	0.323118	3.49	11.3	12.2	17.3	23.5	24.1	0.9	0.1	16.075	1.925	19.0655	0.111111	0.111111	3.84615	0	0.753333	11.4	1.5	1.6	1.7	2.9	3.4
0	60	110	70	168	1.68	70	24.8016	90	2	94	0.957447	0.535714	35	1.27	3.55	1.14	1.11404	2	0.0468989	2.02	6.4	11	15.4	14.6	11.8	4.6	0.11	11.85	2.28	38.8133	0.023913	0.023913	10.2759	0	0.423822	8.1	1.49	1.6	2.71	3.32	2.75
0	58	115	75	165	1.65	52	19.1001				#DIV/0!	0	12	0.53	4.64	1.62	0.32716	1	-0.485239	3.04	6.78	6.91	12.5	15.72	15.38	0.13	0.774	10.4775	2.0865	69.1265	5.95385	5.95385	5.95122	0	0.294101	12	0.976	1.75	2.39	3.23	4.28
1	65	120	84	155	1.55	65	27.0552	96	3	98	0.979592	0.619355	10	1.79	5.48	1.33	1.34586	2	0.129001	3.57	12.13	12.12	14.08	18.35	15.69	-0.01	0.06	14.17	2.075	15.0743	-6	-6	4.31054	0	1.00275	16	1.86	1.92	1.37	3.15	3.11
0	74	120	90	168	1.68	68.5	24.2701	94	3	100	0.94	0.559524	95	2.28	4.85	0.97	2.35052	3	0.371163	2.89	12.8	12.4	17.2	19.7	24	-0.4	-0.1	15.525	2.025	11.8335	0.25	0.25	4.51613	0	1.19467	14	2.1	2	1.6	2.4	2.8
1	61	130	78	160	1.6	57	22.2656				#DIV/0!	0	18	0.7	4.12	1.29	0.542636	1	-0.265492	2.74	6.14	6.58	10.07	16.16	17.7	0.44	0.01	9.7375	3.38	22.4929	0.0227273	0.0227273	16.6667	0	0.600356	8.2	2.2	2.21	3.01	6.1	9
0	52	148	70	169	1.69	59	20.6575	91	3	93	0.978495	0.538462	6	2.52	4.53	0.95	2.65263	3	0.423677	2.88	11.56	9.78	13.18	17.71	21.25	-1.78	0.68	13.0575	2.39	17.4336	-0.382022	-0.382022	3.94541	0	0.816907	14.9	1.59	2.27	2.7	3	3.15
0	23	120	60	182	1.82	95	28.6801	96	3	105	0.914286	0.527473	245	2.13	6.61	1.32	1.61364	2	0.207806	4.65	9.3	10.3	13.2	16.8	15.6	1	0.32	12.4	2.8225	15.2093	0.32	0.32	6.96552	0	0.834933	14.7	2.02	2.34	2.31	4.62	4.25
0	56	164	108	172	1.72	70	23.6614	92	3	99	0.929293	0.534884	18	2.32	3.63	1.1	2.10909	3	0.324095	2.1	8.52	9.43	12.97	16.99	15.26	0.91	1.09	11.9775	3.1825	24.245	1.1978	1.1978	5.05976	0	0.480907	10	1.27	2.36	3.41	5.69	6.95
0	60	105	70	174	1.74	79.5	26.2584	97	3	96	1.01042	0.557471	31	1.81	4.95	1.17	1.54701	2	0.189493	3.49	7.64	7.09	15.49	17.84	19.56	-0.55	0.73	12.015	3.2625	20.3605	-1.32727	-1.32727	7.92271	0	0.556871	8.2	1.64	2.37	3.37	5.67	7
0	44	120	80	166	1.66	71.5	25.9472	88	2	100	0.88	0.53012	35	3.73	4.01	0.78	4.78205	3	0.679614	2.14	6.4	8.2	12.21	15.81	14.23	1.8	0.76	10.655	3.7725	22.3403	0.422222	0.422222	12	0	0.494933	9	1.74	2.5	3.85	7	10
0	71	130	80	154	1.54	79	33.3108	100	4	104	0.961538	0.649351	46	3.29	4.47	1.22	2.69672	3	0.430836	1.91	12.83	12.17	14.31	18.87	20.46	-0.66	0.04	14.545	2.71	7.57617	-0.0606061	-0.0606061	5.59486	0	1.48828	13.3	2.61	2.65	2.5	3.08	3.04
1	81	140	80	158	1.58	63.5	25.4366	100	4	94	1.06383	0.632911	20.8	1.62	4.95	1.61	1.00621	2	0.00268914	3.33	8.5	6.8	8.6	12.6	14.6	-1.7	-0.73	9.125	3.44	10.4109	0.429412	0.429412	14.4	0	1.36	11.7	3.6	2.87	2.83	4.46	6.63
0	30	138	86	193	1.93	87	23.3563	98	3	101	0.970297	0.507772	38	5.86	7.35	0.95	6.16842	3	0.790174	2.47	6.9	10.7	14.1	15.5	14.1	3.8	1.33	11.8	2.8925	27.0456	0.35	0.35	9.23529	0	0.481467	10.7	1.57	2.9	3.41	3.69	3.67-C
0	32	130	80	162	1.62	75	28.578	98	4	94	1.04255	0.604938	60	3.92	3.73	0.76	5.15789	3	0.712472	2.2	7.5	8.6	12.4	13.6	13.3	1.1	0.56	10.525	3.3825	16.0053	0.509091	0.509091	11.7	0	0.78	11.2	2.34	2.9	3.82	4.47	6.89-C
0	69	150	80	170	1.7	76	26.2976	80	1	85	0.941176	0.470588	16	1.21	5.03	1.31	0.923664	1	-0.0344859	3.31	6.8	9.6	11.7	14.5	7.3	2.8	-1.2	10.65	12.1	2.71711	-0.428571	-0.428571	25.4545	0	1.26933	8.2	4.2	3	14.1	27.1	8.3
0	72	130	90	170	1.7	73.5	25.4325	80	1	95	0.842105	0.470588	31	1.15	3.73	1.19	0.966387	2	-0.0148491	2.22	3.95	7.98	11.38	10.15	7.82	4.03	1.08	8.365	4.9125	23.7867	0.26799	0.26799	115.111	0	0.454689	6	2.59	3.67	6.39	7	8
0	81	130	80	165	1.65	69.5	25.528	94	3	103	0.912621	0.569697	21	1.72	4.44	0.96	1.79167	3	0.253257	2.72	8.06	9.79	12.88	16.79	17.67	1.73	0.87	11.88	4.9525	6.29476	0.50289	0.50289	14.693	0	1.20004	10.4	3.35	4.22	5.24	7	7
1	55	106	61	159	1.59	52.5	20.7666	66	1	88	0.75	0.415094	18	0.47	3.33	1.56	0.301282	1	-0.521027	1.83	6.2	6.6	9.4	11.7	8.6	0.4	-2.48	8.475	11.4475	2.33168	-6.2	-6.2	52.8148	0	1.96471	7.6	7.13	4.65	12.45	21.56	23.73
1	60	140	80	159	1.59	64	25.3155	83	1	93	0.892473	0.522013		1.67	4.97	1.61	1.03727	2	0.0158906	2.65	9	8.9	10.9	14.9	15.8	-0.1	1.83	10.925	7.465	3.8815	-18.3	-18.3	12.7636	0	1.404	7.2	3.51	5.34	7.49	13.52	16.3
0	41			176	1.76		0				#DIV/0!	0	33	1.26	4.78	0.96	1.3125	2	0.118099	3.58	6.4	8.9	12.1	12	7.7	2.5	-4.6	9.85	35.525	0.442108	-1.84	-1.84	69.6552	1	2.87289	5.8	10.1	5.5	49.7	76.8	47.4
1	71	125	78	156	1.56	55	22.6003	85	2	89	0.955056	0.544872	19	0.68	4.3	1.17	0.581197	1	-0.235677	3.07	8	9.5	13.8	16.6	13.4	1.5	-1.1	11.975	21.075	0.750452	-0.733333	-0.733333	29.3333	0	2.34667	7.2	6.6	5.5	6.6	65.6	49.9
0	65	140	80	173	1.73	61	20.3816	80	1	85	0.941176	0.462428	16	1.02	5.76	1.17	0.871795	1	-0.0595857	4.08	8.5	16	18.4	16	11.7	7.5	-1.2	14.725	14.83	0.802901	-0.16	-0.16	26.84	1	2.53489	8.5	6.71	5.51	20.8	26.3	16.59
0	76	150	70	165	1.65	76	27.9155	89	2	94	0.946809	0.539394	22	1.05	5.12	1.57	0.66879	1	-0.17471	3.31	5.6	5.9	9	10.1	10.7	0.3	5.2	7.65	15.475	16.7601	17.3333	17.3333	8.57143	0	0.224	5.3	0.9	6.1	30.7	24.2	28.5
0	62	130	90	178	1.78	92	29.0367	104.5	4	111	0.941441	0.587079	30	3.06	5.4	0.82	3.73171	3	0.571908	4.01	6.86	7.44	9.92	15.21	16.02	0.58	-0.81	9.8575	6.7775	3.13495	-1.39655	-1.39655	41.4286	1	2.12203	10.8	6.96	6.15	7	7	8
0	56	140	90	165	1.65	70	25.7117				#DIV/0!	0	24	1.58	4.36	0.97	1.62887	2	0.211885	2.64	7	9.1	12.2	14.7	8.7	2.1	2.39	10.75	15.97	2.01483	1.1381	1.1381	23.6	0	1.28489	9.2	4.13	6.52	10.69	42.54	39.16
1	58	112	77	150	1.5	50	22.2222	74	1	88	0.840909	0.493333	45	0.97	3.2	1.12	0.866071	1	-0.0624463	1.65	5.7	10	14.2	17.4	14.5	4.3	3.74	11.825	14.27	3.45409	0.869767	0.869767	27.3636	0	0.762533	6.2	3.01	6.75	13.76	33.56	25.05
1	56	130	80	165	1.65	60	22.0386	87	2	86	1.01163	0.527273		2.86	3.68	0.98	2.91837	3	0.46514	1.85	11.5	13.1	23.1	23.3	19.1	1.6	0.26	17.75	13.2425	0.545637	0.1625	0.1625	16.95	1	3.46533	10.6	6.78	7.04	18	21.15	22.31
0	57	132	87	177	1.77	76	24.2587	93	3	100	0.93	0.525424	20	2.3	5.27	1.09	2.11009	3	0.324301	3.35	8.1	13	19.6	16.1	11.3	4.9	-0.03	14.2	13.7775	0.852755	-0.00612245	-0.00612245	32.1739	1	2.664	7.7	7.4	7.37	15.49	24.85	21.63
0	58	120	60	170	1.7	65	22.4913	84	2	91	0.923077	0.494118	17	1.21	5.73	1.42	0.852113	1	-0.069503	3.79	11.4	12.1	15.5	20	18.2	0.7	0.23	14.75	12.3725	0.670388	0.328571	0.328571	18.1519	1	3.6328	9	7.17	7.4	13.84	21.08	12.24
1	50	150	98	164	1.64	54	20.0773	74	1	90	0.822222	0.45122		1.07	4.7	1.57	0.681529	1	-0.166516	2.91	5.1	8.2	11.4	11.5	7.8	3.1	3.3	9.05	8.85	5.82893	1.06452	1.06452	52.5	0	0.952	6	4.2	7.5	12.8	10.9	14.4
1	52						#DIV/0!				#DIV/0!	#DIV/0!		1.02	5.29	1.85	0.551351	1	-0.258572	2.79	6.3	10.6	14.4	14.4	6.5	4.3	4.18	11.425	14.305	2.92535	0.972093	0.972093	23.7143	0	0.9296	6.3	3.32	7.5	13.61	32.79	12.88
1	56	128	82	160	1.6	53.5	20.8984	81	1	81	1	0.50625		1.46	5.4	1.08	1.35185	2	0.130929	3.71	6.7	10.2	16.6	19.3	15.5	3.5	-0.1	13.2	14.05	1.04516	-0.0285714	-0.0285714	48.125	1	2.29289	9.7	7.7	7.6	17.9	23	18.6
0	54	150	95	177	1.77	74	23.6203	82	1	92	0.891304	0.463277		1.34	5.28	1.44	0.930556	1	-0.0312577	3.66	11.8	19.8	24	21.4	16.4	8	2.2	19.25	9.4375	0.854354	0.275	0.275	13.1566	1	2.86347	9.5	5.46	7.66	12.52	12.11	8.95
0	35	130	75	170	1.7	68	23.5294				#DIV/0!	0		1.17	4.67	1.22	0.959016	2	-0.018174	2.83	7.3	8.1	14.2	14.5	12.2	0.8	-0.23	11.025	19.66	0.780243	-0.2875	-0.2875	42.6316	1	2.628	8	8.1	7.87	21.56	41.11	28.28
0	36	117	79	175	1.75	59	19.2653	74	1	84	0.880952	0.422857		0.67	3.34	1.9	0.352632	1	-0.452679	1.64	5.6	9.8	15.7	17	14.6	4.2	0.86	12.025	9.3625	2.23397	0.204762	0.204762	67.619	0	1.76711	6	7.1	7.96	11.09	11.3	11.17
0	57	129	84	168	1.68	59	20.9042	75	1	86	0.872093	0.446429		0.59	5.14	4.85	0.121649	1	-0.91489	3.19	5.1	10.1	13.6	12.1	6.1	5	3.2	10.225	15	2.60903	0.64	0.64	61.25	0	1.11067	6.1	4.9	8.1	18.3	28.7	11.5
0	30	105	70	174	1.74	72.5	23.9464	92.5	3	96	0.963542	0.531609	21	1	4.68	1.15	0.869565	1	-0.0606978	3.46	7.6	8.1	15.7	16.4	16.1	0.5	-3.12	11.95	13.885	0.706143	-6.24	-6.24	54.7805	1	3.79324	9.5	11.23	8.11	17.24	18.96	15.69
1	54	130	80	158	1.58	61	24.4352	89	2	94	0.946809	0.563291	16	1.43	5.43	1.46	0.979452	2	-0.00901682	3.98	7.2	12.4	17.7	16.2	11.5	5.2	1.59	13.375	10.28	1.54929	0.305769	0.305769	35.2432	1	2.0864	9.3	6.52	8.11	14.19	12.3	14.51
0	51	150	105	166	1.66	63	22.8625	83	2	90	0.922222	0.5		2.59	5.74	1.28	2.02344	3	0.30609	3.95	16.3	24.6	28.5	27.1	23	8.3	0.55	24.125	8.53	0.392784	0.0662651	0.0662651	11.8594	1	5.49853	12.1	7.59	8.14	8.98	9.41	6.19
0	44						#DIV/0!				#DIV/0!	#DIV/0!	12	1	4.81	1.47	0.680272	1	-0.167317	2.7	6.9	10.5	13.1	13.8	10.3	3.6	3.96	11.075	15.3825	1.95116	1.1	1.1	25.6471	0	1.33707	5.6	4.36	8.32	20.1	28.75	13.31
0	43	128	88	174	1.74	91	30.0568	97	3	69	1.4058	0.557471	46	2.13	5.11	1.25	1.704	2	0.23147	3.42	7.4	13.4	19.2	17.6	11.4	6	3.43	14.4	18.425	1.01258	0.571667	0.571667	25.7949	0	1.65431	8	5.03	8.46	26.38	33.83	22.87
0	65	127	78	175	1.75	75	24.4898	90	2	94	0.957447	0.514286	15	0.81	4.03	1.18	0.686441	1	-0.163397	2.33	8.6	12.7	16.5	16.2	11.7	4.1	4.5	13.5	9.45	2.27864	1.09756	1.09756	15.6863	0	1.52889	8.9	4	8.5	12.16	13.14	25.87
1	63	125	80	154	1.54	55	23.1911	78	1	92	0.847826	0.506494		2.24	4.36	1.07	2.09346	3	0.320864	2.61	4.3	9.1	11.8	18.6	10.6	4.8	3.49	10.95	9.2125	4.53812	0.727083	0.727083	127	0	0.970844	5.6	5.08	8.57	12.73	10.47	15.17
0	71	150	80	158	1.58	69	27.6398	93	3	95	0.978947	0.588608	16	1.56	6.39	1.28	1.21875	2	0.0859146	3.59	8.3	12.9	16.7	19.3	14.9	4.6	1.85	14.3	13.785	0.898815	0.402174	0.402174	28.3333	1	2.50844	7.4	6.8	8.65	17.34	22.35	16.42
1	40	165	81	165	1.65	58	21.3039	74	1	93	0.795699	0.448485	41	1.73	4.96	1.19	1.45378	2	0.162499	3.19	9.9	13.4	17.6	19.8	15.7	3.5	-0.1	15.175	23.3825	0.316654	-0.0285714	-0.0285714	28.0938	1	3.9556	8.9	8.99	8.89	15.04	60.61	13.72
0	57	155	95	176	1.76	92	29.7004	112	4	110	1.01818	0.636364	50.3	2.68	4.97	0.9	2.97778	3	0.473892	3.09	8.3	9	14.2	18.7	18.3	0.7	-1.5	12.55	13.45	0.686314	-2.14286	-2.14286	43.3333	1	3.83644	11.5	10.4	8.9	11.1	23.4	25.6
0	71						#DIV/0!				#DIV/0!	#DIV/0!	26	0.85	3.63	1.75	0.485714	1	-0.313619	1.82	5.7	9.4	10.2	9.4	8.2	3.7	5.29	8.675	8.4025	6.57606	1.42973	1.42973	33.2727	0	0.9272	5.2	3.66	8.95	7.84	13.16	7.76
1	51	104	69	161	1.61	80	30.863	96	3	107	0.897196	0.596273	12	1.19	5.11	1.45	0.82069	1	-0.085821	3.38	7.5	7.8	10.3	15.9	13.2	0.3	-0.66	10.375	12.87	1.03585	-2.2	-2.2	48.2	1	3.21333	7.1	9.64	8.98	11.01	21.85	17.07
0	53	120	80	162	1.62	57	21.7193	72	1	84	0.857143	0.444444	15	0.5	4.32	2.22	0.225225	1	-0.647383	2.05	6	10.9	16.8	21.2	15.2	4.9	6.81	13.725	10.6725	4.90436	1.3898	1.3898	18.56	0	0.618667	6.3	2.32	9.13	12.67	18.57	30.16
0	52	150	95	161	1.61	68	26.2336	93	3	93	1	0.57764	31	0.96	3.78	1.33	0.721805	1	-0.14158	1.99	6.3	11.6	15.8	13.8	8.6	5.3	-0.73	11.875	28.0475	0.480904	-0.137736	-0.137736	70.7857	1	2.7748	7.1	9.91	9.18	38.85	54.25	30.76
1	40	100	65	160	1.6	52	20.3125	70	1	87	0.804598	0.4375	10	0.66	4.69	1.54	0.428571	1	-0.367977	2.92	6.5	8.7	13.4	15.4	12.3	2.2	5.26	11	27.2525	1.28622	2.39091	2.39091	26.6	0	1.15267	6.1	3.99	9.25	38.27	57.5	69.9
1	52	145	90	155	1.55	54	22.4766	81	1	90	0.9	0.522581	33	3.73	3.95	1.12	3.33036	3	0.522491	2.08	9.6	13.1	15.8	17	15.8	3.5	2.9	13.875	14.6225	0.807267	0.828571	0.828571	20.8525	1	2.7136	7.4	6.36	9.26	16.7	26.17	13.8
0	60	114	62	174	1.74	62	20.4783	72	1	89	0.808989	0.413793	34	3.09	8.38	1.26	2.45238	3	0.389588	6.15	6.1	9	11	11.6	6.8	2.9	4.28	9.425	12.885	2.70523	1.47586	1.47586	38.3846	0	1.35284	6.7	4.99	9.27	12.7	24.58	11.08
0	60	140	85	168	1.68	76	26.9274	92	3	99	0.929293	0.547619		1.16	5.77	1.66	0.698795	1	-0.15565	3.39	11	13.9	24.6	19.4	15.2	2.9	2.15	17.225	9.7925	0.74339	0.741379	0.741379	19.3333	1	3.54444	8.6	7.25	9.4	10.73	11.79	12.82
0	54	139	88	177	1.77	71	22.6627	85	2	93	0.913978	0.480226	9	1.26	5.15	1.52	0.828947	1	-0.081473	3.28	8.5	16	20.2	17.9	11.2	7.5	9.1	15.65	25.025	4.29136	1.21333	1.21333	2.8	0	0.264444	6.5	0.7	9.8	40.5	49.1	26.3
1	58	130	80	161	1.61	52	20.061	84	2	90	0.933333	0.521739	27	2.1	5.6	1.8	1.16667	2	0.0669468	2.5	6.9	11.8	18.8	20.7	12.5	4.9	-0.48	14.55	15.9375	0.591839	-0.0979592	-0.0979592	62.1176	1	3.2384	8.5	10.56	10.08	24.18	18.93	14.14
1	57	128	78	160	1.6	55.5	21.6797	77	1	86	0.895349	0.48125		1.42	5.17	1.42	1	2	0	3.42	7.6	13.4	15.9	14.2	12.4	5.8	-6.4	12.775	14.55	0.429021	-1.10345	-1.10345	80.4878	1	5.57333	5.2	16.5	10.1	15.8	15.8	23.8
1	59	135	85	160	1.6	55	21.4844	78	1	88	0.886364	0.4875	22	2.22	5.79	1.46	1.52055	2	0.182	3.82	6.9	7.4	11.3	15.1	14.8	0.5	2.17	10.175	25.3475	0.705055	4.34	4.34	46.8824	1	2.44413	7	7.97	10.14	34.37	48.91	34.27
0	51	112	76	170	1.7	67	23.1834	91	3	91	1	0.535294	21	3.35	6.75	1.07	3.13084	3	0.495661	4.83	9	13	20.4	21.7	13.9	4	-1.47	16.025	17.8025	0.334026	-0.3675	-0.3675	42.4	1	4.664	9.5	11.66	10.19	25.67	23.69	25.62
1	60	123	68	152	1.52	53	22.9398	75	1	93	0.806452	0.493421		0.92	6.14	1.25	0.736	1	-0.133122	3.48	8.3	10.9	17.2	19.6	19	2.6	1.3	14	10.625	0.91007	0.5	0.5	37.0833	1	3.28311	10.4	8.9	10.2	12.5	10.9	10
0	40	100	59	170	1.7	72	24.9135	89	2	96	0.927083	0.523529		2.67	6.01	1.25	2.136	3	0.329601	3.81	5.9	11.3	14.5	11.9	3.8	5.4	0.9	10.9	21.475	0.746477	0.166667	0.166667	80.8333	1	2.54356	6.3	9.7	10.6	28.9	36.7	11.3
0	41	136	101	181	1.81	86	26.2507				#DIV/0!	0	53	2.18	4.89	1.22	1.78689	3	0.252097	3.18	6.1	7.2	11.5	11.8	6.1	1.1	10.4	9.15	49.8	17.9883	9.45455	9.45455	1.53846	0	0.0542222	5.6	0.2	10.6	77	111.4	33.8
0	51	118	77	171	1.71	63	21.5451	79	1	90	0.877778	0.461988	12	1.64	4.45	1.94	0.845361	1	-0.0729579	2.04	6.7	11.2	15.2	15	8.2	4.5	6.66	12.025	15.225	2.06912	1.48	1.48	24.625	0	1.17324	6.2	3.94	10.6	17.1	29.26	11.17
0	47	120	76	168	1.68	76	26.9274	89	2	98	0.908163	0.529762	10	1.23	4.32	0.89	1.38202	2	0.140515	2.93	7.9	11.6	14.2	16.2	10.8	3.7	2.12	12.475	14.65	0.809135	0.572973	0.572973	38.9091	1	3.00551	7.6	8.56	10.68	15.36	24	20.16
0	50	130	90	174	1.74	87	28.7356	99	4	102	0.970588	0.568966	32	4.1	5.01	0.82	5	3	0.69897	3.13	8.8	10.8	13.9	15	10.8	2	1.43	12.125	27.23	0.371687	0.715	0.715	34.9434	1	3.62169	7.2	9.26	10.69	29.79	59.18	35.42
1	62	130	80	156	1.56	56	23.0112	83	2	93	0.892473	0.532051		2.2	7.33	1.43	1.53846	2	0.187087	4.23	12.9	10.9	13.8	16.9	15.1	-2	4.3	13.625	12.2	0.728675	-2.15	-2.15	13.617	1	3.66933	6.1	6.4	10.7	13.8	17.9	7.8
1	61	132	77	154	1.54	53.5	22.5586	82	1	91	0.901099	0.532468		1.36	5.46	1.72	0.790698	1	-0.10199	3.42	5.9	10.9	12.3	12	10	5	5.28	10.275	30.04	1.00756	1.056	1.056	45.4167	0	1.42911	5.8	5.45	10.73	26.27	77.71	36.06
0	47	140	90	175	1.75	82	26.7755				#DIV/0!	0	12	0.87	4.34	1.33	0.654135	1	-0.184332	2.48	6.2	13.6	17.1	9.6	4.8	7.4	5.61	11.625	16.3225	1.62839	0.758108	0.758108	38.6667	0	1.4384	7.9	5.22	10.83	26.78	22.46	6.8
0	47	124	75	170	1.7	72	24.9135	93	3	100	0.93	0.547059	38	2.22	4.82	1.3	1.70769	3	0.23241	2.98	7.1	10.4	15.2	12.7	7.9	3.3	3.28	11.35	24.795	0.658519	0.993939	0.993939	42.2222	1	2.39822	6.4	7.6	10.88	34.15	46.55	24.41
1	59	159	75	165	1.65	65	23.8751	87	2	99	0.878788	0.527273	28	1.45	4.64	1.23	1.17886	2	0.0714629	3.03	12.1	16.1	19.4	19	16.6	4	-0.9	16.65	18.4975	0.227215	-0.225	-0.225	27.4651	1	6.35116	10.1	11.81	10.91	26.44	24.83	26.36
0	65	110	80	168	1.68	70	24.8016	94	3	93	1.01075	0.559524		0.93	4.08	2.37	0.392405	1	-0.406265	1.72	7.4	14.9	19.9	17.9	11.4	7.5	5.7	15.025	12.85	1.32061	0.76	0.76	27.1795	0	1.74311	7.7	5.3	11	17.9	17.2	13.7
0							#DIV/0!				#DIV/0!	#DIV/0!	51	0.82	5.52	1.41	0.58156	1	-0.235405	3.28	6.7	12.3	17	17.5	8.6	5.6	7.09	13.375	19.4775	1.46528	1.26607	1.26607	24.4375	0	1.16431	7.2	3.91	11	26.26	36.74	21.27
1	50						#DIV/0!				#DIV/0!	#DIV/0!	19	0.88	5.89	1.5	0.586667	1	-0.231609	3.23	7	11.8	16.1	16.3	11.6	4.8	3.88	12.8	20.545	0.761897	0.808333	0.808333	40.7429	0	2.21822	7.5	7.13	11.01	19.5	44.54	25.82
1	33	100	68	164	1.64	60	22.3081	77	1	92	0.836957	0.469512	13	0.89	3.35	1.49	0.597315	1	-0.223796	1.82	4.7	7.2	13.5	15.1	11.7	2.5	5.32	10.125	14.78	2.45983	2.128	2.128	96.3333	0	1.20738	5.7	5.78	11.1	17.3	24.94	48.47
1	59	150	90	152	1.52	55	23.8054	82	1	89	0.921348	0.539474	17	2.85	7.31	1.33	2.14286	3	0.330993	4.76	10.2	16.3	16.4	19.2	22.4	6.1	6.36	15.525	10.1425	1.31078	1.04262	1.04262	14.1791	1	2.15333	9.8	4.75	11.11	13.38	11.33	9.91
1	52	162	97	158	1.58	64	25.6369	86	2	96	0.895833	0.544304	29	0.72	4.24	1.32	0.545455	1	-0.263241	2.78	8.6	13.6	17.3	17.6	10	5	5	14.275	15.1875	0.873516	1	1	24.0784	0	2.34684	7.7	6.14	11.14	15.65	27.82	22.87
1	45	125	70	151	1.51	48	21.0517	74	1	89	0.831461	0.490066	16.4	1.42	5.45	2.01	0.706468	1	-0.150908	2.53	7.7	12.2	16.2	18.2	13.8	4.5	3.77	13.575	23.3875	0.552036	0.837778	0.837778	35.2857	0	2.53587	7.7	7.41	11.18	36.77	38.19	14.22
1	52	139	89	155	1.55	50	20.8117	74	1	86	0.860465	0.477419		0.78	2.87	0.89	0.876404	1	-0.0572954	1.67	9	14.6	18.1	21.3	16.7	5.6	-1.4	15.75	14.8	0.378307	-0.25	-0.25	45.8182	1	5.04	8.3	12.6	11.2	15.1	20.3	18.7
1	60	124	65	156	1.56	58	23.833	80	1	93	0.860215	0.512821	20	2.3	5.49	1.28	1.79687	3	0.254518	3.44	7.3	10.9	14.7	17	12.6	3.6	10	12.475	16	5.7192	2.77778	2.77778	6.31579	0	0.389333	6.8	1.2	11.2	28.5	23.1	4.7
0	46	115	68	176	1.76	66	21.3068	85	2	96	0.885417	0.482955		1.63	4.83	1.24	1.31452	2	0.118766	3.18	6.3	12.5	14.2	15.3	10.9	6.2	2.13	12.075	16.865	0.848146	0.343548	0.343548	65.6429	1	2.5732	6.2	9.19	11.32	15.37	31.58	30.58
0	40	132	87	169	1.69	77	26.9598	90	3	96	0.9375	0.532544		2.4	4.25	1.16	2.06897	3	0.315753	2.6	10.6	14.7	18.7	18.9	15.3	4.1	0.86	15.725	14.445	0.395923	0.209756	0.209756	29.5493	1	4.94196	9.3	10.49	11.35	18.4	17.54	14.72
1	67	160	80	153	1.53	60	25.6312	99	4	96	1.03125	0.647059		1.53	5.46	1.47	1.04082	2	0.0173741	3.66	10.23	10.26	12.81	14.98	14.6	0.03	-3.9	12.07	20.9	0.253267	-130	-130	45.4681	1	6.9564	8.3	15.3	11.4	22.8	34.1	35.3
0	78						#DIV/0!				#DIV/0!	#DIV/0!	25	0.79	6.49	1.51	0.523179	1	-0.28135	4.22	6.5	8.8	10	8.1	6.6	2.3	6.4	8.35	13.0275	2.80058	2.78261	2.78261	33.6667	0	1.45889	6.1	5.05	11.45	16.48	19.13	10.7
0	50	140	80	169	1.69	73	25.5593	91	3	97	0.938144	0.538462	34	1.7	5.08	0.99	1.71717	3	0.234814	3.65	7.7	12.8	18.3	16.1	9.7	5.1	5.29	13.725	11.48	1.33157	1.03725	1.03725	29.4762	1	2.11836	8.6	6.19	11.48	14.74	13.51	12.8
1	34	112	70	154	1.54	45	18.9745	73	1	86	0.848837	0.474026	48	1.24	5.27	1.95	0.635897	1	-0.196613	2.52	5.7	10.6	13.8	12.1	10.1	4.9	8.97	10.55	15.16	4.35284	1.83061	1.83061	22.9091	0	0.6384	6.7	2.52	11.49	16.77	29.86	49.23
1	43	120	75	158	1.58	67	26.8386	83	2	100	0.83	0.525316		4.33	4.88	0.96	4.51042	3	0.654217	2.62	8	10.8	13.6	12.4	7.9	2.8	-0.1	11.2	21.8	0.441344	-0.0357143	-0.0357143	51.5556	1	4.12444	5.3	11.6	11.5	24.3	39.8	22.9
0	55	120	85	165	1.65	70	25.7117				#DIV/0!	0	50	3.42	1.61	0.88	3.88636	3	0.589543	2.41	5.7	6.4	12.4	17.2	17.1	0.7	0.69	10.425	19.3575	0.804219	0.985714	0.985714	98.2727	1	2.73853	12.1	10.81	11.5	19.5	35.62	32.42
1	65	145	85	153	1.53	66	28.1943	86	2	100	0.86	0.562092		1.41	6.59	1.39	1.01439	2	0.00620431	3.89	8.4	10.6	17.4	17	11.6	2.2	0.1	13.35	19.85	0.394071	0.0454545	0.0454545	46.5306	1	4.256	6.7	11.4	11.5	18.4	38.1	35.4
1	65	170	100	153	1.53	68	29.0487	91	3	108	0.842593	0.594771		1.86	5.66	1.3	1.43077	2	0.15557	3.81	15.6	18.8	24.4	29.9	24.9	3.2	1.71	22.175	17.3875	0.168445	0.534375	0.534375	16.314	1	6.8432	11.1	9.87	11.58	15.08	33.02	13.71
0	36	134	88	180	1.8	79	24.3827	88	2	93	0.946237	0.488889		5.92	5.53	0.97	6.10309	3	0.78555	3.3	11.8	18	21.3	20.4	17.5	6.2	1.14	17.875	14.91	0.301685	0.183871	0.183871	25.3976	1	5.52764	10.1	10.54	11.68	17.03	20.39	10.89
0	46	110	80	165	1.65	70	25.7117	91	3	95	0.957895	0.551515		1.19	4.8	1.01	1.17822	2	0.0712256	3.34	5.7	12.5	14.6	12.4	6.1	6.8	4.1	11.3	23.95	0.852958	0.602941	0.602941	69.0909	0	1.92533	7	7.6	11.7	33.7	42.8	10.9
0	46	130	90	170	1.7	85	29.4118				#DIV/0!	0	70	2.13	5.25	1.11	1.91892	3	0.283057	3.37	6.5	8.6	13.3	13.2	7.4	2.1	0.06	10.4	28.3625	0.447696	0.0285714	0.0285714	77.6667	1	3.36556	7.5	11.65	11.71	38.95	51.14	16.2
0	37	120	80	165	1.65	69	25.3444				#DIV/0!	0		3.33	4.65	0.88	3.78409	3	0.577962	2.53	7	9.7	13.3	14.6	12.2	2.7	5.9	11.15	20.78	1.02933	2.18519	2.18519	34.2286	0	1.86356	8.7	5.99	11.89	28.85	36.39	26.98
1	62	132	72	159	1.59	58	22.9421	78	1	92	0.847826	0.490566		0.7	3.62	1.74	0.402299	1	-0.395451	1.56	6.5	10.8	15.3	17.2	10.7	4.3	6.65	12.45	24.51	0.958491	1.54651	1.54651	35.0667	0	1.51956	6.6	5.26	11.91	30.07	50.8	27.07
1	47	110	70	162	1.62	56	21.3382	82	1	90	0.911111	0.506173	29	1.31	6.95	0.89	1.47191	2	0.167881	5.58	6.9	10.2	13.7	13.4	10.1	3.3	5.84	11.05	20.6625	1.03549	1.7697	1.7697	36.0588	0	1.87987	8.1	6.13	11.97	21.5	43.05	26.28
1	53	150	90	140	1.4	52	26.5306	76	1	93	0.817204	0.542857	27	2.44	5.14	1.27	1.92126	3	0.283586	3.21	9.5	12.2	17.2	17.1	15.6	2.7	5.68	14	15.995	0.746146	2.1037	2.1037	21	1	2.66	7	6.3	11.98	17.16	28.54	28.2
0	58						#DIV/0!				#DIV/0!	#DIV/0!	247	1.02	4.34	1.47	0.693878	1	-0.158717	2.26	5.7	10.5	12.5	9.3	2.9	4.8	8.89	9.5	11.87	4.97057	1.85208	1.85208	28.4545	0	0.792933	5.1	3.13	12.02	16.28	16.05	8.19
1	62	130	80	166	1.66	70	25.4028	88	2	101	0.871287	0.53012	12	1.03	5.67	1.6	0.64375	1	-0.191283	3.96	8.3	8.6	11.1	12.9	11	0.3	4.65	10.225	17.41	0.901197	15.5	15.5	31.2917	1	2.77036	6.2	7.51	12.16	22.76	27.21	28.16
0	58	128	63	161	1.61	50	19.2894	66	1	80	0.825	0.409938		0.47	4.93	1.08	0.435185	1	-0.361326	2.8	6.9	13.5	19.8	18.2	12	6.6	4.9	14.6	11.05	1.23059	0.742424	0.742424	42.9412	0	2.23867	6.5	7.3	12.2	10.9	13.8	6.8
1	45	114	77	167	1.67	70	25.0995	84	2	95	0.884211	0.502994		0.86	4.29	1.53	0.562092	1	-0.250193	2.54	6.4	8.5	11.6	9	6.7	2.1	7.24	8.875	18.3875	1.92652	3.44762	3.44762	34.2759	0	1.41369	5.7	4.97	12.21	27.49	28.88	18.91
0	54	122	72	170	1.7	68	23.5294	78	1	92	0.847826	0.458824	15	1.78	6.9	1.21	1.47107	2	0.167635	4.8	6.6	7	10.5	10	7.1	0.4	0.34	8.525	21.2325	0.705196	0.85	0.85	76.5806	1	3.48187	6.9	11.87	12.21	35.44	25.41	13.46
1	47	110	71	154	1.54	55	23.1911	86	2	89	0.966292	0.558442	18	1.41	3.07	0.54	2.61111	3	0.416825	2.22	9.9	12	14.4	17.3	16	2.1	-0.34	13.4	23.6125	0.252364	-0.161905	-0.161905	39.5312	1	5.566	7.6	12.65	12.31	25.02	44.47	25.25
0	34	140	86	165	1.65	72	26.4463	78	1	90	0.866667	0.472727	21	0.85	3.39	1.04	0.817308	1	-0.0876144	2.29	6.6	8.9	12.6	14.5	9	2.3	0.83	10.65	20.79	0.595569	0.36087	0.36087	74.129	1	3.3704	8.4	11.49	12.32	18.64	40.71	22.44
0	55	130	90	160	1.6	68	26.5625	89	2	95	0.936842	0.55625		1.21	4.84	1.37	0.883212	1	-0.0539352	3.3	8.3	14.1	16.6	12	8.7	5.8	1.34	12.75	45.98	0.183988	0.231034	0.231034	46.5417	1	4.12049	6.9	11.17	12.51	57.06	103.18	32.39
0	62	140	90	172	1.72	80	27.0416	96	3	103	0.932039	0.55814		0.87	4.92	1.34	0.649254	1	-0.187586	3.03	6.1	10.1	15.5	14.5	13.8	4	-1	11.55	35.9	0.290707	-0.25	-0.25	104.615	1	3.68711	5.7	13.6	12.6	65.9	51.5	56.5
1	61	120	85	163	1.63	62	23.3355	91	3	98	0.928571	0.558282	40	1.81	6.91	1.68	1.07738	2	0.0323693	4.55	7.9	12.8	16.1	19.2	16.9	4.9	2.41	14	17.205	0.515217	0.491837	0.491837	46.3636	1	3.58133	10.4	10.2	12.61	17.36	28.65	23.81
0	61	137	72	168	1.68	74	26.2188	95	3	95	1	0.565476	21	0.98	5.84	1.63	0.601227	1	-0.220962	3.92	8.1	13.3	14.9	14.9	6.8	5.2	7.95	12.8	17.85	1.14966	1.52885	1.52885	20.4348	0	1.692	6.9	4.7	12.65	19.84	34.21	10.49
1	55						#DIV/0!				#DIV/0!	#DIV/0!	20	0.81	5.82	1.9	0.426316	1	-0.370269	3.22	7	10.5	16.3	14.7	10	3.5	6.21	12.125	24.87	0.728838	1.77429	1.77429	37.1429	0	2.02222	7	6.5	12.71	32.82	47.45	15.62
1	52	145	90	160	1.6	62	24.2188	88	2	97	0.907216	0.55	23	0.75	4.47	1.44	0.520833	1	-0.283301	2.66	6.4	7	9.6	11.5	8	0.6	0.49	8.625	18.285	0.808119	0.816667	0.816667	84.5517	1	3.48729	5.5	12.26	12.75	16.4	31.73	27.01
0	61	130	70	152	1.52	59	25.5367	90	3	96	0.9375	0.592105	7	1.21	3.03	0.62	1.95161	3	0.290394	1.97	5.6	9.4	11.9	12.5	8.1	3.8	6.46	9.85	21.395	1.31576	1.7	1.7	61.3333	0	1.60284	5.7	6.44	12.9	25.78	40.46	43.84
0	60	135	80	169	1.69	71	24.8591	86	2	94	0.914894	0.508876		0.63	5.29	1.47	0.428571	1	-0.367977	3.48	6.2	12	15.8	19.3	13.9	5.8	10.53	13.325	11.7975	4.0394	1.81552	1.81552	18.8148	0	0.699911	6.9	2.54	13.07	19.22	12.36	9.89
1	45	140	85	170	1.7	74	25.6055	84	2	94	0.893617	0.494118		0.63	3.92	1.14	0.552632	1	-0.257564	2.29	8.3	12.9	16.4	12.9	11.4	4.6	5.8	12.625	14.025	0.932105	1.26087	1.26087	30.4167	0	2.69289	6.2	7.3	13.1	16.5	19.2	34.9
1	63	143	81	160	1.6	57	22.2656	82	1	90	0.911111	0.5125		1.32	4.03	1.47	0.897959	1	-0.0467434	2.35	5.7	10.7	9.9	10.4	7.7	5	-39.2	9.175	26.9	0.135914	-7.84	-7.84	475.455	1	13.2493	5.7	52.3	13.1	16.1	26.1	24.6
1	55	134	80	158	1.58	61.5	24.6355	91	3	94	0.968085	0.575949		3.7	6.05	1.4	2.64286	3	0.422074	3.6	7.2	10.5	15.9	17.7	16.5	3.3	6.3	12.825	15.625	1.00448	1.90909	1.90909	37.2973	1	2.208	7.6	6.9	13.2	18.7	23.7	29.2
1	54	120	86	156	1.56	63	25.8876	79	1	91	0.868132	0.50641		1.11	4.87	1.61	0.689441	1	-0.161503	2.76	10.9	18.1	22.6	22.4	16.5	7.2	5.34	18.5	16.56	0.378108	0.741667	0.741667	21.4054	1	3.8368	9.6	7.92	13.26	21.83	23.23	18.36
1	85	120	74	157	1.57	64	25.9645	92	3	102	0.901961	0.585987	61	2.92	5.99	1.14	2.5614	3	0.408478	3.98	9.7	13.3	18	20.5	14.9	3.6	3.6	15.375	15.375	0.4496	1	1	31.2903	1	4.18178	8.3	9.7	13.3	18	20.5	14.9
1	53	145	95	160	1.6	60	23.4375	81	1	91	0.89011	0.50625	7	1.25	5.33	1.22	1.02459	2	0.0105502	3.27	8.1	11.8	13.8	14.9	12.6	3.7	6.99	12.15	21.3975	0.749008	1.88919	1.88919	27.5652	1	2.2824	7	6.34	13.33	14.12	51.8	29.04
1	62	160	85	154	1.54	64	26.986	88	2	104	0.846154	0.571429		1.11	6.37	1.86	0.596774	1	-0.22419	3.62	6.7	10.8	13.2	15.3	9.7	4.1	7.23	11.5	18.8	1.12987	1.76341	1.76341	38.1875	0	1.81942	6.3	6.11	13.34	20.91	34.84	23.9
0	43	151	92	176	1.76	85	27.4406	97	3	99	0.979798	0.551136		0.98	3.76	1	0.98	2	-0.00877392	2.3	7.4	15.3	17.7	10.1	3.2	7.9	6.48	12.625	14.84	1.04382	0.820253	0.820253	35.4359	1	2.27262	6.4	6.91	13.39	16.36	22.7	7.29
0	45	120	84	172	1.72	72	24.3375	85	2	90	0.944444	0.494186		3.16	5.26	1.03	3.06796	3	0.48685	3.42	9.2	13.9	16.7	16.6	10.5	4.7	2.6	14.1	15.33	0.465184	0.553191	0.553191	37.9298	1	4.42009	7.8	10.81	13.41	19.65	17.45	15.74
0	73	130	80	162	1.62	61	23.2434				#DIV/0!	0	31	0.86	4.14	1.24	0.693548	1	-0.158923	2.49	7.4	8.7	8.1	8.3	9.7	1.3	1.38	8.125	11.905	1.15747	1.06154	1.06154	61.8974	1	3.96969	6.9	12.07	13.45	11.73	10.37	18.53
1	48	125	85	155.5	1.555	58	23.9865	92	3	101	0.910891	0.59164		0.94	3.26	0.8	1.175	2	0.0700379	2.25	10	14.7	18	19.8	12.9	4.7	7.87	15.625	13.1125	0.859303	1.67447	1.67447	17.4769	1	2.52444	8.7	5.68	13.55	13.54	19.68	11.14
0	56	153	88	160	1.6	62.5	24.4141	83	2	90	0.922222	0.51875	73	2.76	4.58	1.05	2.62857	3	0.41972	2.82	8.5	13.8	16.8	19.4	12.4	5.3	6.69	14.625	36.3775	0.321413	1.26226	1.26226	27.52	1	2.59911	6.3	6.88	13.57	61.45	63.61	26.28
1	53	140	83	155	1.55	50.5	21.0198	79	1	94	0.840426	0.509677	29	1.08	4.35	1.18	0.915254	1	-0.0384583	2.73	7.5	13.1	17.1	13	5.2	5.6	7.05	12.675	25.485	0.631144	1.25893	1.25893	32.7	1	2.18	6.8	6.54	13.59	39.2	42.61	14.62
1	61	130	80	157	1.57	68	27.5873	86	2	102	0.843137	0.547771		1.86	6.78	1.37	1.35766	2	0.132792	4.75	6.4	15.2	18.6	13.1	5.7	8.8	4	13.325	23.825	0.512683	0.454545	0.454545	66.2069	1	2.73067	6.1	9.6	13.6	42.7	29.4	15.1
0	51	149	93	163	1.63	69	25.9701	90	3	95	0.947368	0.552147		1.89	6.06	1.34	1.41045	2	0.149357	4.73	9.1	11.7	16.3	19.7	3.2	2.6	3.44	14.2	24.82	0.305681	1.32308	1.32308	36.4286	1	4.12533	6.8	10.2	13.64	31.03	44.41	41.83
1	11	130	86	160	1.6	88	34.375	99	4	110	0.9	0.61875	80	1.13	3.77	1.14	0.991228	2	-0.00382641	2.04	7.4	11.5	14.7	11.5	8.7	4.1	3.52	11.275	23.9275	0.489164	0.858537	0.858537	52.5128	1	3.36782	6.4	10.24	13.76	29.5	42.21	19
1	63	136	73	151	1.51	64	28.0689	94	3	100	0.94	0.622517		2.17	5.04	1.21	1.79339	3	0.253674	3.36	14.5	17.2	20	25.1	19.7	2.7	0.59	19.2	18.4475	0.147064	0.218519	0.218519	24.0727	1	8.53244	9.4	13.24	13.83	22.38	24.34	27.2
0	51	140	80	164	1.64	54	20.0773	84	2	86	0.976744	0.512195	33	2.08	6.34	1.1	1.89091	3	0.276671	4.05	5.4	7.6	11.7	14.7	14.7	2.2	13.26	9.85	19.8475	15.7875	6.02727	6.02727	6.31579	0	0.144	9.2	0.6	13.86	23.3	41.63	33.68
1	67	130	87	150	1.5	66	29.3333	92	3	99	0.929293	0.613333		1.64	5.43	1.38	1.18841	2	0.0749648	2.76	5.3	10.9	11.2	12.5	10	5.6	6.02	9.975	61.8675	0.3875	1.075	1.075	87.6667	0	1.85853	6.2	7.89	13.91	82.14	143.53	86.96
1	39	105	65	159	1.59	49	19.3821	65	1	86	0.755814	0.408805		0.93	4.26	1.81	0.513812	1	-0.289196	2.5	6.1	11.3	16.2	16	16	5.2	6.12	12.4	12.62	1.3345	1.17692	1.17692	60.3846	0	2.12822	6	7.85	13.97	12.36	16.3	18.3
1	52	120	80	150	1.5	65	28.8889	88	2	99	0.888889	0.586667		4.17	8.05	1.44	2.89583	3	0.461774	5.09	8.7	14.2	16.2	18.3	19.2	5.5	1.9	14.35	19.275	0.343439	0.345455	0.345455	46.5385	1	4.67867	10.1	12.1	14	21.4	29.6	24
1	66						#DIV/0!				#DIV/0!	#DIV/0!		2.6	5.13	1.05	2.47619	3	0.393784	3.26	7.5	11.9	13.4	12.1	9.6	4.4	7.14	11.225	19.5725	0.880819	1.62273	1.62273	34.45	1	2.29667	7.8	6.89	14.03	25.96	31.41	21.47
0	45	115	85	173	1.73	63	21.0498	82	1	90	0.911111	0.473988	29	2.52	4.4	0.95	2.65263	3	0.423677	2.92	11	14.8	17.7	17.1	15.3	3.8	8.21	15.15	16.02	0.623243	2.16053	2.16053	16.0267	1	2.93822	9.1	6.01	14.22	17.94	25.91	29.98
0	30						#DIV/0!				#DIV/0!	#DIV/0!	26	1.01	6.04	1.51	0.668874	1	-0.174656	4.37	7	12	17.6	16.6	10.8	5	4.14	13.3	22.11	0.478625	0.828	0.828	58	1	3.15778	10	10.15	14.29	39.25	24.75	20.35
0	34	142	93	168	1.68	63	22.3214	78	1	91	0.857143	0.464286	29	3.51	4.83	1.18	2.97458	3	0.473425	2.1	7.3	13.6	14.3	13.8	7.9	6.3	6.99	12.25	17.97	0.843212	1.10952	1.10952	38.8421	1	2.3944	6.8	7.38	14.37	24.86	25.27	15.49
0	56	110	80	162	1.62	65	24.7676	83	2	95	0.873684	0.512346		1.25	5.61	0.92	1.3587	2	0.133122	2.64	9.2	15.2	16.6	8.8	7.6	6	8.8	12.45	13.225	1.17885	1.46667	1.46667	19.6491	1	2.28978	6.1	5.6	14.4	18.5	14.4	9.2
0	56						#DIV/0!				#DIV/0!	#DIV/0!	21	4.21	1.14	2.39	1.76151	3	0.245884	3.07	6.3	9.9	13.1	10.7	6.9	3.6	11.3	10	51.9575	0.976038	3.13889	3.13889	22.3571	0	0.8764	6.3	3.13	14.43	40.72	149.55	52.44
0	47	116	68	173	1.73	73	24.3911	93	3	98	0.94898	0.537572	47	1.77	6.09	1.44	1.22917	2	0.0896108	4.28	7.6	11.6	14.9	15.9	8.3	4	4.3	12.5	19.175	0.540848	1.075	1.075	49.5122	1	3.42844	8.7	10.15	14.45	23.83	28.27	13.91
1	48	154	80	162	1.62	90	34.2936	92	3	109	0.844037	0.567901	58	1.52	5.34	1.6	0.95	2	-0.0222764	3.39	7	10.7	13.7	10.3	5.8	3.7	0.79	10.425	27.0425	0.368533	0.213514	0.213514	78.5714	1	4.27778	7.3	13.75	14.54	42.81	37.07	22.47
1	51	110	80	159	1.59	61	24.1288				#DIV/0!	0	32	0.76	5.37	2.36	0.322034	1	-0.492098	2.8	6.67	8.7	13.37	13.84	11.78	2.03	2.6	10.645	22.65	0.513896	1.28079	1.28079	76.3407	1	3.58698	8.4	12.1	14.7	21.8	42	43.3
1	56	148	86	170	1.7	67	23.1834	84	2	96	0.875	0.494118		1.86	4.86	1.43	1.3007	2	0.114177	3.49	10.2	14.5	19.4	20.5	14.6	4.3	4.6	16.15	19.75	0.304326	1.06977	1.06977	30.1493	1	4.57867	7.5	10.1	14.7	23.2	31	19.4
0	71	156	96	170	1.7	65	22.4913	90	3	93	0.967742	0.529412	18	1.91	4.32	0.99	1.92929	3	0.285398	2.79	7.8	13.4	14.3	13.2	7.7	5.6	3.71	12.175	18.365	0.517028	0.6625	0.6625	51.5814	1	3.84453	8.2	11.09	14.8	22.62	24.95	16.65
0	55	170	105	162	1.62	76	28.959	98	3	98	1	0.604938		0.85	6.05	1.78	0.477528	1	-0.321001	3.92	8.7	15.4	18.8	17.4	14	6.7	5.3	15.075	17.625	0.450633	0.791045	0.791045	36.9231	1	3.712	8.2	9.6	14.9	15.6	30.4	27.5
0	55	176	122	175	1.75	78	25.4694	92	3	98	0.938776	0.525714		1.32	3.98	1.2	1.1	2	0.0413927	2.41	8.3	13.6	16.5	19	11	5.3	8.2	14.35	35.475	0.353242	1.54717	1.54717	27.9167	1	2.47156	5.4	6.7	14.9	49.5	70.8	27
0	56	125	89	170	1.7	70	24.2215	87	2	94	0.925532	0.511765	21	0.98	3.77	1.43	0.685315	1	-0.16411	2.3	6.7	12.7	17.1	15.3	9.2	6	8.22	12.95	24.31	0.694144	1.37	1.37	42.6875	0	2.03382	6.7	6.83	15.05	34.84	40.52	21.4
1	77	142	70	167	1.67	60	21.5139	78	1	94	0.829787	0.467066		1.44	5.1	0.84	1.71429	3	0.234083	3.41	6.4	10.9	13.8	13.7	7.2	4.5	8.43	11.2	28.225	0.74327	1.87333	1.87333	45.8621	0	1.89156	6.8	6.65	15.08	33.12	58.05	24.62
0	58	120	73	165	1.65	62	22.7732	83	2	90	0.922222	0.50303		2.06	4.76	0.95	2.16842	3	0.336144	3.2	5.4	10.5	14.6	15.9	7.9	5.1	8.6	11.6	14.35	1.71152	1.68627	1.68627	68.4211	0	1.56	5.9	6.5	15.1	18.6	17.2	16.6
1	66	126	77	160	1.6	63	24.6094	97	3	104	0.932692	0.60625	14	2.01	6.3	1.47	1.36735	2	0.135879	4.06	6.8	9.6	13.2	14.7	9.3	2.8	8.77	11.075	26.61	0.780911	3.13214	3.13214	38.7273	0	1.9312	6.8	6.39	15.16	30.31	54.58	24.56
0	31	145	80	173	1.73	94	31.4077	95	3	110	0.863636	0.549133	29	1.08	4.89	1.3	0.830769	1	-0.0805196	3.47	8.6	11.5	15.5	14.3	10	2.9	6.37	12.475	21.9125	0.482829	2.19655	2.19655	34.549	1	3.36738	6.2	8.81	15.18	63.66		36.88
0	51	120	80	166	1.66	58	21.048	79	1	89.5	0.882682	0.475904		1.43	3.78	0.8	1.7875	3	0.252246	2.77	7.4	11.2	13.6	12.6	6.3	3.8	5.63	11.2	31.4175	0.401298	1.48158	1.48158	49.0769	1	3.14747	5	9.57	15.2	27.64	73.26	27.84
1	61	115	80	153	1.53	60.5	25.8448	83	2	96	0.864583	0.542484		1.16	5.31	1.24	0.935484	1	-0.0289637	3.53	5.6	9.2	10.9	11.3	4.5	3.6	0.33	9.25	42.855	0.302941	0.0916667	0.0916667	141.619	1	3.70098	5.5	14.87	15.2	51.69	89.66	30.47
1	57	150	90	163	1.63	77	28.9811	96	3	112	0.857143	0.588957	25	1.07	5.08	1.64	0.652439	1	-0.18546	3.07	7.1	11.9	15.5	13.1	6.6	4.8	7.82	11.9	23.19	0.688772	1.62917	1.62917	41.1667	0	2.33827	5.3	7.41	15.23	37.06	33.06	16.98
1	80	113	70	155	1.55	58	24.1415	89	2	97	0.917526	0.574194		3.08	6.48	1.2	2.56667	3	0.409369	3.72	7.1	10.7	12.8	9.4	10.4	3.6	7.52	10	20.615	0.87817	2.08889	2.08889	43.2222	1	2.45502	6.9	7.78	15.3	28.92	30.46	26.85
1	57	128	70	160	1.6	54	21.0938	70	1	92	0.76087	0.4375	27	2.05	5.44	1.53	1.33987	2	0.127062	2.91	6.5	11.3	15.7	15.4	9.1	4.8	10.28	12.225	42.5525	0.587956	2.14167	2.14167	33.5333	0	1.45311	6.5	5.03	15.31	55.17	94.7	20.93
0	70	140	90	166	1.66	65	23.5883	86.5	2	93	0.930108	0.521084	39.9	2.54	3.87	0.87	2.91954	3	0.465314	2.28	7.9	8.5	11.6	18.5	17.3	0.6	3.35	11.625	22.1625	0.404376	5.58333	5.58333	55.2273	1	4.266	10.1	12.15	15.5	35.2	25.8	37.5
0	43						#DIV/0!				#DIV/0!	#DIV/0!	16	2.08	5.85	1.13	1.84071	3	0.264985	3.31	8.8	15.2	18.2	17	10.9	6.4	7.84	14.8	20.26	0.494107	1.225	1.225	28.9434	1	2.99982	7.5	7.67	15.51	28.84	29.02	22.14
0	54	110	60	170	1.7	64.5	22.3183	72	1	90	0.8	0.423529	106	0.65	5.48	1.55	0.419355	1	-0.377418	3.68	7.2	12.1	15.3	9.5	5.3	4.9	8.57	11.025	17.3075	1.0413	1.74898	1.74898	37.7838	0	2.2368	6.7	6.99	15.56	25.95	20.73	10.09
1	41	115	80	163	1.63	75	28.2284	94	3	99	0.949495	0.576687		3.06	5.02	1.07	2.85981	3	0.456338	3.22	10.4	13.7	16.3	17	15.4	3.3	0.92	14.35	21.69	0.210297	0.278788	0.278788	42.5797	1	6.79004	8.6	14.69	15.61	24.88	31.58	34.09
1	41	134	88	166	1.66	75	27.2173	99	4	99	1	0.596386	35	3.06	5.02	1.07	2.85981	3	0.456338	3.22	10.4	13.7	16.3	17	15.4	3.3	0.92	14.35	21.69	0.210297	0.278788	0.278788	42.5797	1	6.79004	8.6	14.69	15.61	24.88	31.58	34.09
0	62	120	70	169	1.69	64	22.4082	84	2	90	0.933333	0.497041		0.85	4.13	1.22	0.696721	1	-0.156941	2.44	7.2	13.3	15.4	14.9	8.5	6.1	5.24	12.7	25.32	0.400294	0.859016	0.859016	58.3243	1	3.4528	6.6	10.79	16.03	17.03	57.43	20.78
0	61	170	92	170	1.7	73	25.2595	87	2	96	0.90625	0.511765	65	1.2	4.7	1.3	0.923077	1	-0.0347621	3.1	7.8	13.9	20.5	18.1	11	6.1	7.16	15.075	20.44	0.468548	1.17377	1.17377	41.3023	1	3.0784	7.9	8.88	16.04	25.57	31.27	25.52
1	53	120	87	154	1.54	59	24.8777	89	2	95	0.936842	0.577922		1.64	5.52	1.75	0.937143	1	-0.0281942	3.4	7.3	11.3	15.9	11.7	7.7	4	1.3	11.55	29.025	0.276097	0.325	0.325	77.8947	1	4.80178	6.9	14.8	16.1	37.1	48.1	28.3
0	53	158	107	170	1.7	81	28.0277	94	3	100	0.94	0.552941		2.32	5.9	1.29	1.79845	3	0.254898	3.51	5.3	8.7	13	11.4	8.7	3.4	-18.4	9.6	65	0.0873903	-5.41176	-5.41176	384.444	1	8.15022	5.9	34.6	16.2	90.8	118.4	99.2
0	55	187	105	171	1.71	87	29.7527	95	3	103	0.92233	0.555556	82	2.37	4.52	1.37	1.72993	3	0.238028	2.23	6.8	11.5	18.5	15.1	7.7	4.7	6.07	12.975	44.8125	0.249183	1.29149	1.29149	61.5152	1	3.06756	8.3	10.15	16.22	57.89	94.99	28.13
0	53	120	75	178	1.78	70	22.0932	93	3	96	0.96875	0.522472		2.64	4.9	1.06	2.49057	3	0.396298	2.8	12.9	20.6	24.2	21.9	16.4	7.7	7.84	19.9	10.3075	0.450445	1.01818	1.01818	17.8511	1	4.81027	10.4	8.39	16.23	7.83	8.78	9.09
0	41	95	61	172	1.72	69	23.3234	89	2	95	0.936842	0.517442		1	4.48	1.5	0.666667	1	-0.176091	2.94	6.7	11.6	14.9	14	11.9	4.9	10.4	11.8	16.325	1.31322	2.12245	2.12245	36.875	0	1.75689	6.8	5.9	16.3	26.6	16.5	27.6
1	44	145	75	161	1.61	92	35.4925	114	4	119	0.957983	0.708075	63	1.75	3.76	1.09	1.6055	2	0.205612	2.24	6.7	13.2	14.2	13.8	9.4	6.5	-1.03	11.975	38.715	0.185768	-0.158462	-0.158462	108.312	1	5.16049	7.2	17.33	16.3	31.34	89.89	31.94
1	53	130	90	167	1.67	67	24.0238	93	3	101	0.920792	0.556886	177	1.39	4.32	1.22	1.13934	2	0.056655	2.68	9.6	16.3	18.5	18	9.4	6.7	6.7	15.6	15.6	0.44587	1	1	31.4754	1	4.096	7.5	9.6	16.3	18.5	18	9.4
0							#DIV/0!				#DIV/0!	#DIV/0!	82	1.24	5.13	0.93	1.33333	2	0.124939	3.3	6.8	13.2	16.4	15.3	10.7	6.4	10.79	12.925	27.28	0.752846	1.68594	1.68594	33.5758	0	1.67431	7.3	5.54	16.33	40.13	47.12	48.29
1	37	92	61	152	1.52	48.5	20.992	65	1	84	0.77381	0.427632		0.92	4.08	1.35	0.681481	1	-0.166546	2.68	7.1	14.3	16.7	18.9	15	7.2	10.27	14.25	19.145	0.84082	1.42639	1.42639	34.1111	0	1.93751	7.7	6.14	16.41	21.3	32.73	25.11
0	66	130	90	167	1.67	72	25.8166	90	2	96	0.9375	0.538922	16	1.63	4.63	1.39	1.17266	2	0.0691728	2.7	6.4	9.7	12	9.9	7.1	3.3	13.05	9.5	17.7925	2.74302	3.95455	3.95455	23.2414	0	0.958578	6.5	3.37	16.42	25.85	25.53	15.08
1	58						#DIV/0!				#DIV/0!	#DIV/0!	43	4.02	5.5	1.14	3.52632	3	0.547321	2.66	7.5	15.1	16.8	18.1	12.9	7.6	7.79	14.375	25.22	0.425669	1.025	1.025	43.2	1	2.88	5.7	8.64	16.43	32.69	43.12	28.15
0	44	132	92	171	1.71	67	22.913	83	2	91	0.912088	0.48538		1.6	5.47	1.33	1.20301	2	0.0802683	3.89	7.8	13.7	16.4	17.6	11.6	5.9	9.21	13.875	22.44	0.565611	1.56102	1.56102	33.8605	1	2.52373	7.7	7.28	16.49	25.54	40.45	18.3
0	60	129	73	170	1.7	69	23.8754	80	1	90	0.888889	0.470588	22	0.53	3.71	1.16	0.456897	1	-0.340182	2.09	7.6	15.9	18.3	12.9	9	8.3	13.46	13.675	13.9	2.25479	1.62169	1.62169	14.9756	0	1.03698	8	3.07	16.53	23.02	12.98	9.91
1	87	130	80	158	1.58	60	24.0346	85	2	102	0.833333	0.537975	13	1.29	3.8	1.37	0.941606	1	-0.0261309	2.36	7.3	11.6	14.2	13.3	7.9	4.3	7.12	11.6	35.36	0.352289	1.65581	1.65581	49.8947	1	3.07573	6.7	9.48	16.6	27.47	87.89	45.8
0	50	130	80	175	1.75	83	27.102	94	3	100	0.94	0.537143		1.68	4.97	1.4	1.2	2	0.0791812	3.35	14.1	16.3	20.7	19.9	18.6	2.2	5.98	17.75	13.8925	0.270309	2.71818	2.71818	20.0755	1	6.66773	10.8	10.64	16.62	15.29	13.02	12.74
0	46						#DIV/0!				#DIV/0!	#DIV/0!	20	1.31	4.45	0.88	1.48864	2	0.172789	3.34	8.4	14.3	16.8	18.7	15.8	5.9	8.07	14.55	19.3875	0.489586	1.3678	1.3678	35.1837	1	3.21813	10.7	8.62	16.69	26.9	25.34	23.98
1	55	130	80	160	1.6	88	34.375	97	3	67	1.44776	0.60625	9	3.27	5.44	1.18	2.77119	3	0.442666	3.4	4.7	9.5	12.1	12.5	8.3	4.8	7.32	9.7	35.7575	0.653277	1.525	1.525	156.5	0	1.96147	6.8	9.39	16.71	35.3	81.63	31.36
1	63	140	90	154	1.54	55	23.1911	74	1	89	0.831461	0.480519	37	1.63	4.36	1.14	1.42982	2	0.155283	2.94	7.7	7.9	10.6	13.3	12.8	0.2	8.99	9.875	24.1125	0.704675	44.95	44.95	36.8571	1	2.6488	7.7	7.74	16.73	25.18	46.8	81.08
0	58	140	85	172	1.72	71	23.9995	86	2	100	0.86	0.5		0.95	4.53	1.12	0.848214	1	-0.0714944	2.95	5.7	8.4	11	13	7.7	2.7	7.28	9.525	24.74	0.78121	2.6963	2.6963	86.6364	1	2.41427	6.6	9.53	16.81	29.18	43.44	30.52
1	59	120	75	160	1.6	60	23.4375	94	3	96	0.979167	0.5875	19	1.35	5.98	1.37	0.985401	2	-0.0063868	4.29	6.4	12.9	16.4	9.5	4.3	6.5	12.24	11.3	20.685	1.45006	1.88308	1.88308	31.7931	0	1.31129	6.2	4.61	16.85	28.57	32.71	6.37
0	46						#DIV/0!				#DIV/0!	#DIV/0!		1.71	6.87	1.59	1.07547	2	0.031599	4.85	7.6	12.9	15.9	15.9	8.8	5.3	7.5	13.075	23.2	0.461454	1.41509	1.41509	45.8537	1	3.17511	6.7	9.4	16.9	30.4	36.1	15.9
1	46	150	80	169	1.69	63	22.0581	79	1	95	0.831579	0.467456	19	0.81	4.32	1.57	0.515924	1	-0.287415	2.45	6.6	10.8	14.1	15.4	11.5	4.2	11.87	11.725	22.58	1.11558	2.82619	2.82619	33.0968	0	1.5048	6.6	5.13	17	25.59	42.6	24.16
1	62	120	80	153	1.53	56	23.9224	95	3	98	0.969388	0.620915	25	6.47	2.14	1.56	4.14744	3	0.61778	4.29	8.5	13.2	16.3	19.7	15.9	4.7	8.79	14.425	20.8	0.474703	1.87021	1.87021	33.04	1	3.12044	8.4	8.26	17.05	31.32	26.57	26.57
1	62						#DIV/0!				#DIV/0!	#DIV/0!	57	1.84	4.33	1.02	1.80392	3	0.256218	2.38	6.5	10.9	14.8	11.1	10.7	4.4	6.4	10.825	37.7025	0.353616	1.45455	1.45455	71.0667	1	3.07956	7	10.66	17.06	54.65	68.44	34.68
0	57						#DIV/0!				#DIV/0!	#DIV/0!	32	1.82	5.17	0.92	1.97826	3	0.296284	2.57	10.1	15.8	18.9	17	12.6	5.7	7.88	15.45	18.1875	0.382992	1.38246	1.38246	27.8788	1	4.12978	8.8	9.2	17.08	27.89	18.58	16.96
0	50	115	90	168	1.68	77	27.2817	94	3	99.5	0.944724	0.559524		2.82	5.51	0.99	2.84848	3	0.454614	3.39	5.4	8.8	14.5	11.1	4.8	3.4	11	9.95	27.65	1.08567	3.23529	3.23529	65.2632	0	1.488	6.8	6.2	17.2	49.6	37.6	15.2
1	40	115	70				#DIV/0!	86	2	95	0.905263	#DIV/0!		1.5	3	1.09	1.37615	2	0.138665	2.16	11	15.5	21.7			4.5	3.39	12.05	12.3625	0.438719	0.753333	0.753333	37.0933	1	6.80044	8	13.91	17.3	18.24
0	70	154	85	160	1.6	58	22.6562	83	1	93	0.892473	0.51875		1.38	4.61	1.72	0.802326	1	-0.0956494	2.95	6	14.2	17.6	12.5	5.6	8.2	7.3	12.575	22.275	0.595008	0.890244	0.890244	80	0	2.66667	5.9	10	17.3	23.9	37.9	24.9
0	62	140	90	170	1.7	73	25.2595	81	1	91	0.89011	0.476471	8	3.65	5.33	0.68	5.36765	3	0.729784	3.07	8.8	12.7	15.2	7.7	4.2	3.9	11.12	11.1	18.8975	0.853132	2.85128	2.85128	23.9623	1	2.48356	6.3	6.35	17.47	33.32	18.45	6.73
1	55	155	90	151.5	1.515	50	21.7844	76	1	93	0.817204	0.50165		1.7	6.22	1.38	1.23188	2	0.0905698	4.32	9	17.3	21.6	23.3	14.7	8.3	9.93	17.8	30.465	0.271028	1.19639	1.19639	27.4909	1	3.024	6.9	7.56	17.49	26.11	70.7	29.52
0	58	130	80	169	1.69	70	24.5089	96	3	99	0.969697	0.568047	66	1.58	5.11	1.05	1.50476	2	0.177468	3.69	5.4	8.6	13.1	17	14	3.2	6.94	11.025	35.0425	0.449651	2.16875	2.16875	112.211	1	2.5584	6.9	10.66	17.6	33.72	78.19	72.46
1	62	120	80	160	1.6	69.5	27.1484	95	3	107	0.88785	0.59375	11	1.32	5.11	1.84	0.717391	1	-0.144244	3.21	5.7	8.1	11.8	13.5	9.5	2.4	11.1	9.775	18.475	1.49455	4.625	4.625	59.0909	0	1.64667	6.6	6.5	17.6	22.1	27.7	28.8
0	69	149	84	153	1.53	63	26.9127	80	1	91	0.879121	0.522876	20	2.64	6.46	1.51	1.74834	3	0.242627	4.25	6.7	11.9	16.5	18.1	12.1	5.2	10.3	13.3	21.74	0.706149	1.98077	1.98077	45.6875	1	2.17676	7.3	7.31	17.61	27.5	34.54	11.89
1	77	170	102	154	1.54	45	18.9745	73	1	86	0.848837	0.474026	22	1.56	5.17	1.1	1.41818	2	0.151732	3.11	8.8	16.3	19.5	21.6	19.7	7.5	7.94	16.55	30.0425	0.234411	1.05867	1.05867	36.7925	1	3.81333	10.5	9.75	17.69	47.13	45.6	29.34
0	30	122	80	178	1.78	66	20.8307	78	1	97	0.804124	0.438202	84.1	0.56	3.51	1.29	0.434109	1	-0.362402	2	6.3	7.8	10.4	10.7	10	1.5	6.5	8.8	18.8	0.856645	4.33333	4.33333	80	1	3.136	6.9	11.2	17.7	18.7	27.6	38.7
0	60	120	70	172	1.72	74	25.0135				#DIV/0!	0	20.7	1.08	4.18	1.47	0.734694	1	-0.133894	2.9	7.2	7.9	12.8	13.7	12.4	0.7	10.6	10.4	12.725	1.47815	15.1429	15.1429	38.3784	0	2.272	11.1	7.1	17.7	8.6	17.5	14.1
0	52	160	95	171	1.71	72	24.623	84	2	92	0.913043	0.491228	24	1.49	5.55	1.14	1.30702	2	0.116281	3.86	8.7	10.5	13	10.5	6.4	1.8	7.82	10.675	22.6475	0.478788	4.34444	4.34444	38.1923	1	3.8396	6.4	9.93	17.75	23.24	39.67	24.31
0	59	124	80	174	1.74	68	22.46	90	3	92	0.978261	0.517241	17	1.64	4.02	0.85	1.92941	3	0.285425	2.8	8.8	10.4	15.5	19.8	17.8	1.6	1.2	13.625	20	0.251213	0.75	0.75	62.6415	1	6.49244	10.9	16.6	17.8	24.1	21.5	36.6
0	56	155	91	179	1.79	77.5	24.1878	84	2	94	0.893617	0.469274	32	1.76	6.91	0.96	1.83333	3	0.263241	5.18	9.8	14.4	18.4	19.6	14.4	4.6	8.05	15.55	18.7775	0.357694	1.75	1.75	31.0159	1	4.25538	10.6	9.77	17.82	20.67	26.85	24.52
1	52	130	80	151	1.51	52.5	23.0253	82	1	93	0.88172	0.543046	44	0.94	4.39	2.39	0.393305	1	-0.40527	1.88	7.4	12.1	15.1	11.4	9.6	4.7	6.97	11.5	17.3725	0.618854	1.48298	1.48298	56.0513	1	3.59476	6.4	10.93	17.9	26.41	14.25	14.25
1	60	130	80	159	1.59	61	24.1288	87	2	102	0.852941	0.54717		1.43	5.27	1.26	1.13492	2	0.0549655	3.73	9	15.2	16.2	20	15.2	6.2	12.85	15.1	18.5975	0.774293	2.07258	2.07258	18.5818	1	2.044	8.1	5.11	17.96	27.06	24.26	17.06
1	50	120	80	157	1.57	64	25.9645	85.5	2	102	0.838235	0.544586		0.73	5.58	1.73	0.421965	1	-0.374723	3.45	7.2	10.9	15.5	14.3	8	3.7	9.57	11.975	24.1775	0.571086	2.58649	2.58649	45.4054	0	2.688	6.5	8.4	17.97	48.73	21.61	17.68
1	48	150	100	164	1.64	70	26.0262	84	2	99	0.848485	0.512195		1.54	5.62	1.53	1.00654	2	0.00282929	2.88	6.4	8.8	11.8	14	11.5	2.4	13.33	10.25	35.515	0.911304	5.55417	5.55417	32.4828	0	1.33973	6.3	4.71	18.04	37.81	81.5	79.55
0	51	150	80	165	1.65	51	18.7328	77	1	85	0.905882	0.466667		0.82	5.14	1.89	0.433862	1	-0.362648	2.85	5.8	9	10.1	9.4	7.7	3.2	11.92	8.575	20.4175	1.60125	3.725	3.725	53.4783	0	1.58533	6	6.15	18.07	31.99	25.46	12.83
0	41	120	75	175	1.75	91	29.7143	93	3	107	0.869159	0.531429	22	2.96	7.25	1.66	1.78313	3	0.251184	4.42	6.9	11.3	14.2	12.7	8.5	4.4	7.2	11.275	78.57	0.150366	1.63636	1.63636	64	1	3.33653	6.9	10.88	18.08	125.32	160	95.32
0	40	130	80	178	1.78	107	33.771	121	4	123	0.98374	0.679775	33	1.74	4.96	1.37	1.27007	2	0.103829	3.1	6.9	9.5	11.3	11.3	7.5	2.6	5.79	9.75	23.2075	0.52073	2.22692	2.22692	72.3529	1	3.772	6.3	12.3	18.09	22.82	39.62	23.86
0	51	115	84	170	1.7	70	24.2215	85	2	97	0.876289	0.5		1.1	3.16	1.34	0.820896	1	-0.0857121	1.62	7	12.4	16.8	12	4.9	5.4	7.9	12.05	29	0.40079	1.46296	1.46296	58.2857	1	3.17333	6.6	10.2	18.1	41.4	46.3	16
0	69	130	90	173	1.73	82	27.3982	100	4	91	1.0989	0.578035	19	0.95	3.7	1.08	0.87963	1	-0.0557002	2.27	6.4	11.1	15.8	14.7	7.5	4.7	8.55	12	27.9925	0.477081	1.81915	1.81915	67.2414	1	2.77333	6.4	9.75	18.3	33.49	50.43	20.78
1	48	130	90	163	1.63	65	24.4646	80.5	1	97	0.829897	0.493865		1.55	7.56	1.93	0.803109	1	-0.0952256	4.22	8	15.6	18.4	9.5	5.2	7.6	10.7	12.875	25.525	0.487643	1.40789	1.40789	34.6667	1	2.77333	7.8	7.8	18.5	48.7	27.1	17.2
0	52	118	80	170	1.7	72	24.9135	87	2	92	0.945652	0.511765		0.59	4.98	1.22	0.483607	1	-0.315508	3.01	7	12.8	16.5	15	6.8	5.8	7.7	12.825	24.9	0.414211	1.32759	1.32759	61.7143	1	3.36	7	10.8	18.5	29.8	40.5	22
0	35	120	80	167	1.67	61	21.8724	81	1	89	0.910112	0.48503	28	1.86	8.63	1.3	1.43077	2	0.15557	6.37	6.4	11.6	14.2	13.4	7.4	5.2	10.11	11.4	22.325	0.727413	1.94423	1.94423	58.2069	1	2.40071	7	8.44	18.55	30.87	31.44	59.58
0	63	132	80	155	1.55	50	20.8117	65	1	67	0.970149	0.419355	24	1.19	4.6	1.23	0.96748	2	-0.0143582	3.16	7.8	11.2	15.3	14.6	15	3.4	9.91	12.225	22.195	0.545611	2.91471	2.91471	40.2791	1	3.00213	6.5	8.66	18.57	34.9	26.65	24.29
0	50	130	91	179	1.79	94	29.3374	89	2	87	1.02299	0.497207	11	2.4	4.72	1.07	2.24299	3	0.350827	2.97	10.7	14.9	19.2	19.6	12.7	4.2	3.66	16.1	20.1925	0.192549	0.871429	0.871429	41.4722	1	7.10004	8.7	14.93	18.59	22.31	24.94	29.63
0	62	135	85	168	1.68	72	25.5102	89	2	101	0.881188	0.529762	26	1.55	5.82	1.18	1.31356	2	0.11845	4.33	6.9	11.6	12.7	12.4	9.9	4.7	10.09	10.9	19.14	0.815348	2.14681	2.14681	50.1176	1	2.6128	7	8.52	18.61	20.68	28.75	23.08
0	66	120	70	163	1.63	70	26.3465	90	2	100	0.9	0.552147	11	1.39	6.42	1.33	1.04511	2	0.0191632	4.67	8.4	12.6	17.1	17.6	15.2	4.2	2.49	13.925	41.4975	0.127014	0.592857	0.592857	66.2041	1	6.05547	8.9	16.22	18.71	64.13	66.93	49.03
0	49	120	80	188	1.88	80	22.6347	93	3	98	0.94898	0.494681	24	1.72	3.17	0.72	2.38889	3	0.378196	2.18	8.9	15.5	19.6	18.4	12.5	6.6	8.73	15.6	16.35	0.440963	1.32273	1.32273	37	1	3.9516	8.9	9.99	18.72	20.71	15.98	21.97
1	60	117	83	158	1.58	58	23.2335	85	2	98	0.867347	0.537975		0.94	5.64	2.14	0.439252	1	-0.357286	3.31	5.4	10.2	12.6	12	7.3	4.8	13.4	10.05	23.5	1.45204	2.79167	2.79167	56.8421	0	1.296	5.9	5.4	18.8	26.8	43	24.9
0	50						#DIV/0!				#DIV/0!	#DIV/0!	18	1.29	3.24	1.22	1.05738	2	0.0242299	1.93	7.8	12	13.2	13.7	6.8	4.2	15.28	11.675	22.2875	1.3879	3.6381	3.6381	16.5116	0	1.23067	7.2	3.55	18.83	27.75	39.02	18.34
1	50	140	80	154	1.54	71	29.9376				#DIV/0!	0	17	0.54	5.4	1.5	0.36	1	-0.443697	3.26	10.2	14.5	15.4	19.3	16.4	4.3	12.33	14.85	12.2325	0.816501	2.86744	2.86744	19.7313	1	2.99653	9.4	6.61	18.94	12.67	10.71	9.54
0	62	110	70	173	1.73	82	27.3982	95	3	105	0.904762	0.549133		1.94	6.23	1.4	1.38571	2	0.141674	4.11	7.6	13.5	16	15.1	7	5.9	11.58	13.05	20.3725	0.666105	1.96271	1.96271	36.2439	1	2.50969	6.6	7.43	19.01	30.52	24.53	17.95
0	47	120	80	170	1.7	73	25.2595	89	2	94	0.946809	0.523529	26	2.69	4.36	0.99	2.71717	3	0.434117	2.78	8.1	9.9	13.6	12.8	11.2	1.8	1.51	11.1	28.3525	0.221755	0.838889	0.838889	76.913	1	6.3684	8.4	17.69	19.2	36.58	39.94	37.79
0	53	136	86	170	1.7	72	24.9135	90	2	97	0.927835	0.529412		1.39	4.41	1.16	1.19828	2	0.0785568	2.89	7.2	12.4	16.1	11.8	5.7	5.2	0.65	11.875	24.7375	0.254879	0.125	0.125	100.27	1	5.936	7.6	18.55	19.2	33.95	27.25	13.16
1	59	120	80	150	1.5	53	23.5556	87	2	85	1.02353	0.58	30	1.62	4.98	1.52	1.06579	2	0.0276714	3.09	6.4	10	13.1	12	8.4	3.6	11.63	10.375	35.6525	0.551459	3.23056	3.23056	52.8276	1	2.17884	6.8	7.66	19.29	18.5	97.16	69.89
1	52	120	80	158	1.58	56	22.4323	76	1	96	0.791667	0.481013		1.89	6.82	1.93	0.979275	2	-0.0090955	3.6	7.4	7.6	20.4	10.5	8.9	0.2	12.61	11.475	19.6375	0.893731	63.05	63.05	34.4103	1	2.20684	7.1	6.71	19.32	19.55	32.97	18.74
0	38	104	70	174.9	1.749	76.6	25.0409				#DIV/0!	0	43	1.57	4.25	1.26	1.24603	2	0.0955291	2.89	6.7	9.7	12.8	10.6	4.9	3	11.25	9.95	31.5725	0.583672	3.75	3.75	50.875	1	2.42391	6.2	8.14	19.39	33.43	65.33	27.86
1	57	135	90	165	1.65	73	26.8136	89	2	95	0.936842	0.539394		1.65	5.48	1.1	1.5	2	0.176091	3.51	6.9	12.9	15	17.4	7.1	6	14.03	13.05	27.565	0.737887	2.33833	2.33833	32.1176	0	1.6744	6.7	5.46	19.49	34.29	51.02	17.07
1	60	140	85	158	1.58	51	20.4294	75	1	86	0.872093	0.474684		0.96	5.93	1.93	0.497409	1	-0.303286	3.75	6.2	10	16.3	18.3	13.7	3.8	12	12.7	25.4	0.657896	3.15789	3.15789	56.2963	0	2.09422	7	7.6	19.6	34.9	39.5	32.7
1	62	118	70	154	1.54	50	21.0828	89	2	92	0.967391	0.577922	15	1.01	5.95	1.47	0.687075	1	-0.162996	3.55	6.2	11.7	14.9	16.3	8.6	5.5	14.8	12.275	25.125	1.08953	2.69091	2.69091	35.5556	0	1.32267	6.7	4.8	19.6	20.7	55.4	24.2
1	62	130	80	162	1.62	55	20.9572	77	1	90	0.855556	0.475309		2.31	6.4	1.85	1.24865	2	0.0964403	3.55	6.3	11	15.7	13.2	10.3	4.7	11	11.55	33.925	0.471041	2.34043	2.34043	61.4286	1	2.408	6.3	8.6	19.6	33.2	74.3	59.1
1	60	140	89	160	1.6	54	21.0938	70	1	88	0.795455	0.4375	13	0.81	6.68	1.99	0.407035	1	-0.390368	4.5	6.3	10.9	14	12.4	5.2	4.6	15.08	10.9	29.025	1.10268	3.27826	3.27826	32.5	0	1.274	5.7	4.55	19.63	31.69	60.23	12.95
0	49	126	98	174	1.74	81	26.7539	96	3	104	0.923077	0.551724	20	3.31	4.39	0.73	4.53425	3	0.656505		5.8	6.8	9.8	13.5	15.4	1	3.58	8.975	29.03	0.411022	3.58	3.58	140	1	4.15022	8.1	16.1	19.68	24.41	55.93	75.66
0	44	120	82	169	1.69	64	22.4082	85	2	91	0.934066	0.502959		2.92	5.93	1.05	2.78095	3	0.444194	3.39	5.61	5.3	6.28	13.75	9.08	-0.31	4.3	7.735	21.35	0.700903	-13.871	-13.871	145.972	1	3.83973	11.6	15.4	19.7	23.8	26.5	21.1
1	65	140	90	158	1.58	54	21.6311	81	1	98	0.826531	0.512658		2.52	6.63	1.28	1.96875	3	0.294191	3.98	6.7	10.7	13.4	16.1	14.3	4	9.88	11.725	33.815	0.381791	2.47	2.47	61.625	1	2.93609	6	9.86	19.74	32.15	73.51	46.83
1	32	128	80	164	1.64	62	23.0518	80	1	95	0.842105	0.487805	15	2.81	8.19	1.87	1.50267	2	0.176865	5.37	5.9	13	16.5	16.5	7.7	7.1	10.55	12.975	25.365	0.555554	1.48592	1.48592	77.25	1	2.4308	8	9.27	19.82	33.58	38.79	21.26
1	56	135	83	160	1.6	72.5	28.3203	86	2	100	0.86	0.5375	26	2.2	6.37	1.37	1.60584	2	0.205702	4.12	5.6	8.8	13.7	13.2	7.2	3.2	9.55	10.325	29.385	0.565387	2.98437	2.98437	99.1429	1	2.59093	6.6	10.41	19.96	36.37	50.8	33.59
1	71	128	66	160	1.6	54	21.0938	76	1	91	0.835165	0.475		1.15	6.2	1.99	0.577889	1	-0.238155	3.65	6.1	10	10.4	11.3	8.2	3.9	11.35	9.45	32.19	0.618018	2.91026	2.91026	67.0769	0	2.36409	6.2	8.72	20.07	30.07	69.9	34.2
0	49	110	80	175	1.75	80	26.1224				#DIV/0!	0		3.95	6.94	1.11	3.55856	3	0.551274	4.31	8.2	15.2	19.5	18.3	15.3	7	10.79	15.3	22.01	0.387314	1.54143	1.54143	39.7872	1	3.40756	8.3	9.35	20.14	23.63	34.92	33.08
1	65	130	90	147	1.47	53	24.5268	86	2	92	0.934783	0.585034		1.13	5.1	1.71	0.660819	1	-0.179918	2.98	6.8	12.2	15.9	11.2	4.5	5.4	16.48	11.525	17.31	1.99228	3.05185	3.05185	22.4242	0	1.11822	6.7	3.7	20.18	31.06	14.3	14.69
0	41	154	98	173	1.73	77	25.7276	90	3	97	0.927835	0.520231		2.81	4.4	1.19	2.36134	3	0.373159	2.18	6.7	10.4	13.5	17.3	13.8	3.7	7.9	11.975	30.925	0.327669	2.13514	2.13514	76.875	1	3.66267	6.8	12.3	20.2	21.9	69.3	66.8
0	69	136	77	172	1.72	75	25.3515	105	4	100	1.05	0.610465		0.76	3.24	1.32	0.575758	1	-0.23976	2.08	7.9	10.9	15.7	13.6	12.6	3	5.8	12.025	15.825	0.45875	1.93333	1.93333	65.9091	1	5.09111	8.9	14.5	20.3	12.6	15.9	29.3
0	55						#DIV/0!				#DIV/0!	#DIV/0!		1.51	3.28	1.06	1.42453	2	0.153671	1.59	6.6	9.5	13.5	12.1	8.6	2.9	11.74	10.425	27.725	0.60463	4.04828	4.04828	55.9355	1	2.5432	6.3	8.67	20.41	40.51	41.31	36.11
1	40	100	70	165	1.65	56.5	20.753	77	1	93	0.827957	0.466667		1.18	4.59	1.26	0.936508	1	-0.0284885	3.03	8.4	12.4	13.4	14.5	19.9	4	11.33	12.175	15.0975	0.707052	2.8325	2.8325	37.3878	1	3.41973	7.1	9.16	20.49		30.74	29.79
1	55	135	80	156	1.56	61	25.0657	83	2	94	0.882979	0.532051	35	1.85	5.93	1.19	1.55462	2	0.191625	4.02	7.2	11.2	15.1	16.6	14.2	4	12.94	12.525	26.71	0.54483	3.235	3.235	41.1892	1	2.4384	7.4	7.62	20.56	37.64	41.02	28.91
1	64	106	72	154	1.54	47.5	20.0287	74	1	80	0.925	0.480519	36	1.64	4.44	1.38	1.18841	2	0.0749648	2.71	6.1	9.9	14.8	13.5	7.8	3.8	13.15	11.075	38.4625	0.499154	3.46053	3.46053	59.3077	1	2.09027	6	7.71	20.86	44.59	80.69	29.32
1	64	147	83	158	1.58	68	27.2392	100	4	102	0.980392	0.632911	58	1.89	4.76	0.87	2.17241	3	0.336943	3.49	6.8	11.6	13.1	13.1	10.2	4.8	12.9	11.15	32.675	0.504557	2.6875	2.6875	48.4848	1	2.41778	7.1	8	20.9	34.4	67.4	44.5
0	55	140	90	176	1.76	93	30.0232	112	4	108	1.03704	0.636364		1.09	5.12	1.5	0.726667	1	-0.138665	3.32	6	8.9	12.9	9	5.9	2.9	12.38	9.2	30.15	0.694636	4.26897	4.26897	69.2	0	2.30667	5.9	8.65	21.03	44.1	46.82	34.31
0	46	140	90	172	1.72	75	25.3515	92	3	94	0.978723	0.534884	27	0.96	3.99	0.97	0.989691	2	-0.0045005	2.51	7	11.4	14.4	16	17.2	4.4	9.2	12.2	28.075	0.35049	2.09091	2.09091	68	1	3.70222	11.2	11.9	21.1	36.7	42.6	50
1	42	130	80	161	1.61	61.5	23.7259	77.5	1	91	0.851648	0.481366		0.89	5.92	2.11	0.421801	1	-0.374892	2.89	7.8	10.8	15.3	17.2	14.8	3	9.65	12.775	24.1325	0.362875	3.21667	3.21667	53.3023	1	3.9728	7.4	11.46	21.11	23.22	40.74	26.17
0	60						#DIV/0!				#DIV/0!	#DIV/0!	16	2.13	4.44	1	2.13	3	0.32838	2.66	7.7	13.4	17	18	13.5	5.7	6.59	14.025	26.785	0.236627	1.15614	1.15614	69.5714	1	4.99987	9.4	14.61	21.2	36.25	35.08	27.65
1	56	160	99	160	1.6	60	23.4375	85	2	94	0.904255	0.53125	39	1.45	3.56	0.95	1.52632	2	0.183644	2.17	6.8	10.1	14	17.3	11.7	3.3	6.08	12.05	34.545	0.2303	1.84242	1.84242	92.9697	1	4.63609	6.5	15.34	21.42	39.76	61.66	65.71
1	36	125	85	158	1.58	60	24.0346	74	1	90	0.822222	0.468354	15.6	5.21	0.73	1.36	3.83088	3	0.583299	3.95	8.5	10.9	15.1	12.4	7.8	2.4	15.58	11.725	26.71	0.626099	6.49167	6.49167	24	1	2.26667	6.8	6	21.58	28.51	50.75	19.79
0	59	160	80	174	1.74	77	25.4327	87	2	95	0.915789	0.5		5.05	7.15	1.52	3.32237	3	0.521448	3.44	9.3	16.8	16.6	16.5	13.1	7.5	4.8	14.8	23.5	0.184026	0.64	0.64	57.931	1	6.944	7.3	16.8	21.6	26.1	29.5	32.3
1	64	128	68	163	1.63	59	22.2063	90	3	90	1	0.552147		3.98	5.99	1.26	3.15873	3	0.499513	3.72	4.4	7.9	11	11.6	5.2	3.5	8.87	8.725	68.01	0.300871	2.53429	2.53429	282.889	1	2.48942	5.9	12.73	21.6	87.05	150.66	43.68
1	70	130	80	158	1.58	56	22.4323	81	1	96	0.84375	0.512658	19	4.54	5.24	0.98	4.63265	3	0.66583	3.32	7.6	8.7	10.4	10.9	9.1	1.1	12.19	9.4	26.745	0.55267	11.0818	11.0818	46.1951	1	3.19876	8.4	9.47	21.66	36.38	39.47	21.5
0	59	140	90	172	1.72	78	26.3656	96	3	98	0.979592	0.55814	36	2.85	4.81	1.03	2.76699	3	0.442008	3.23	7.6	11.9	16.8	10.6	4.4	4.3	-6.9	11.725	48.8875	0.0803181	-1.60465	-1.60465	139.415	1	9.65369	5.7	28.58	21.68	81.36	63.93	18.67
1	55	140	85	160	1.6	60	23.4375				#DIV/0!	0		0.49	4.31	1.61	0.304348	1	-0.51663	2.75	6.8	12.9	15.9	11.1	3.2	6.1	13.12	11.675	38.9175	0.370745	2.15082	2.15082	52.9091	0	2.6384	6.6	8.73	21.85	38.09	87	12.93
1	52	180	90	156	1.56	55	22.6003	76	1	90	0.844444	0.487179	18	0.84	5.06	2.08	0.403846	1	-0.393784	2.7	6.7	13.6	13.4	12.3	5.5	6.9	17.2	11.5	29.3	0.918994	2.49275	2.49275	30.125	0	1.43529	6.2	4.82	22.02	29.68	60.68	14.76
0	53	120	86	170	1.7	81	28.0277	100	4	101	0.990099	0.588235		1.61	6.59	1.24	1.29839	2	0.113404	4.61	6.3	11.5	16.2	16.6	8.9	5.2	12.73	12.65	45.4175	0.289599	2.44808	2.44808	68.1429	1	2.6712	7.7	9.54	22.27	57.4	92.46	35.51
1	54						#DIV/0!				#DIV/0!	#DIV/0!	10	0.92	5.15	1.6	0.575	1	-0.240332	2.81	6.7	9.8	11.9	8.9	9.3	3.1	14.69	9.325	24.3275	0.865696	4.73871	4.73871	47.5	0	2.26311	5.7	7.6	22.29	32.13	35.29	32.39
1	51	122	103	160	1.6	58	22.6562	72	1	94	0.765957	0.45		0.89	4.98	1.1	0.809091	1	-0.0920027	3.19	7.3	13.6	20.3	12.1	9.8	6.3	17.1	13.325	26.675	0.741143	2.71429	2.71429	27.3684	0	1.68711	6.4	5.2	22.3	55.2	24	20
0	61	140	90	170	1.7	75	25.9516	94	3	97	0.969072	0.552941	14	7.22	5	0.78	9.25641	3	0.966443	2.26	7.3	9.7	13.1	15.2	13.4	2.4	10.21	11.325	29.3875	0.33301	4.25417	4.25417	65.0526	1	4.01013	6.7	12.36	22.57	33.88	48.74	20.61
0	39	110	70	165	1.65	67	24.6097	88	2	94	0.93617	0.533333		0.99	3.67	1.04	0.951923	2	-0.0213981	2.42	7.8	12.5	16.2	16.9	13	4.7	9.43	13.35	28.1375	0.259545	2.00638	2.00638	61.1628	1	4.55867	6.8	13.15	22.58	35.22	41.6	20.96
1	55	160	86	156	1.56	65	26.7094	81	1	100	0.81	0.519231		1.38	7.77	1.74	0.793103	1	-0.10067	4.98	5.8	10.6	13.5	13.5	6.3	4.8	15.34	10.85	46.5	0.466851	3.19583	3.19583	63.6522	0	1.88693	6.7	7.32	22.66	63.45	92.57	46.87
1	41	130	95	165	1.65	66	24.2424	77	1	89	0.865169	0.466667	20	9.5	7.37	0.96	9.89583	3	0.995452	3.5	7.8	10.5	9.1	8.4	6.8	2.7	14.9	8.95	30.8075	0.598418	5.51852	5.51852	36.1395	1	2.6936	5.5	7.77	22.67	30.44	62.35	29.19
1	52	152	101	155	1.55	52	21.6441	86	2	93	0.924731	0.554839		0.87	4.17	2.09	0.416268	1	-0.380627	2.17	6.2	13.2	16.3	11.8	7.9	7	16.29	11.875	30.865	0.689744	2.32714	2.32714	47.2593	0	1.75804	5.3	6.38	22.67	30.99	63.42	26.05
0	55	130	80	173	1.73	76	25.3934	88	2	96	0.916667	0.508671	35	1.48	4.97	1.47	1.0068	2	0.00294438	2.85	8.6	13.2	15.8	14.8	9.2	4.6	15.12	13.1	22.265	0.523182	3.28696	3.28696	29.8824	1	2.91253	7.5	7.62	22.74	31.49	27.21	12.15
1	48						#DIV/0!				#DIV/0!	#DIV/0!	28	0.88	4.77	1.49	0.590604	1	-0.228704	2.78	6.4	11.1	12.5	10.5	5	4.7	15.92	10.125	31.965	0.700698	3.38723	3.38723	47.5172	0	1.95982	6.1	6.89	22.81	27.96	70.2	39.83
1	76	135	80	146	1.46	54	25.3331	79	1	97	0.814433	0.541096		1.97	6.9	1.51	1.30464	2	0.115489	4.48	7.2	9.2	11.3	15.8	6.9	2	0.97	10.875	72.92	0.0798643	0.485	0.485	118.541	1	7.0176	6.8	21.93	22.9	86.85	160	56.43
0	57	150	97	170	1.7	80	27.6817	99	4	101	0.980198	0.582353		1.25	4.86	1.24	1.00806	2	0.00348833	3.58	6.9	12.9	18.1	18.8	12.9	6	13.2	14.175	28.575	0.354258	2.2	2.2	59.4118	1	3.09733	7.7	10.1	23.3	35.3	45.6	41.1
0	52	133	92	175	1.75	72	23.5102	85	2	90	0.944444	0.485714	20	1.56	5.06	1.17	1.33333	2	0.124939	3.5	7.1	11	13.7	12.1	9.3	3.9	13.56	10.975	38.3125	0.341103	3.47692	3.47692	54.5556	1	3.09876	6.4	9.82	23.38	46.76	73.29	45.57
1	52	120	70	157	1.57	57.5	23.3275	86	2	92.5	0.92973	0.547771		1.3	6.37	1.45	0.896552	1	-0.0474246	4.6	6.9	13.4	14.7	17.9	17.6	6.5	12.7	13.225	26.7125	0.379854	1.95385	1.95385	63.5294	1	3.312	6.8	10.8	23.5	28.9	43.65	50.97
1	59	160	95	165	1.65	63.5	23.3242	78	1	91	0.857143	0.472727		1.57	7.32	1.54	1.01948	2	0.00837893	5.03	8.1	15.1	19.1	19.7	18.5	7	7.81	15.5	23.3	0.216494	1.11571	1.11571	68.6522	1	5.6844	8.3	15.79	23.6	21.42	32.39	44.71
0	50	110	75	171	1.71	83	28.3848	90	2	106	0.849057	0.526316	60	1.22	4.58	1.35	0.903704	1	-0.0439739	2.82	7.6	11	14	7.7	5.5	3.4	11.86	10.075	28.595	0.385094	3.48824	3.48824	57.8537	1	4.00604	8.6	11.86	23.72	43.78	35.02	36.9
1	46	130	80	170	1.7	60	20.7612				#DIV/0!	0	22	0.72	5.22	1.35	0.533333	1	-0.273001	3.41	8.4	13.4	15.3	7.3	4.9	5	0.65	11.1	33.58	0.138383	0.13	0.13	94.2041	1	8.61653	6.3	23.08	23.73	38.59	48.92	22.21
1	54	115	60	166	1.66	58	21.048	89	2	91	0.978022	0.536145	15	0.86	3.79	1.46	0.589041	1	-0.229854	2.32	6.9	10	11.6	10.3	7.3	3.1	15.63	9.7	39.1375	0.469565	5.04194	5.04194	47.8235	0	2.4932	5.9	8.13	23.76	48.38	76.28	39.36
0	54			154	1.54	64	26.986				#DIV/0!	0	29	1.41	4.96	1.02	1.38235	2	0.140619	3.47	6.5	9.7	12	14.9	13	3.2	14.48	10.775	34.7725	0.44152	4.525	4.525	62	1	2.68667	7.5	9.3	23.78	34.61	71.4	86.69
1	50	138	86	155	1.55	52.5	21.8522	73	1	89	0.820225	0.470968	46	0.61	4.48	2.5	0.244	1	-0.61261	1.94	7.1	12.2	15.7	13.9	15.1	5.1	6.72	12.225	45.2225	0.149159	1.31765	1.31765	94.8889	1	5.38969	5.8	17.08	23.8	55.04	84.97	64.65
0	63	137	86	170	1.7	74	25.6055	94	3	99	0.949495	0.552941		1.5	3.72	1.27	1.1811	2	0.0722875	2.21	5.3	10.4	12.2	12.2	11	5.1	13	10.025	30.275	0.575615	2.54902	2.54902	120	1	2.544	5.9	10.8	23.8	63.3	23.2	60.4
1	70	140	90	153	1.53	61.5	26.2719	84	2	99	0.848485	0.54902		1.12	4.25	1.87	0.59893	1	-0.222624	2.26	6.5	11	15.5	14	7.7	4.5	14	11.75	45.95	0.290762	3.11111	3.11111	65.3333	1	2.83111	6.2	9.8	23.8	50.9	99.3	40.4
0	59	156	95	174	1.74	78	25.763	88	2	95	0.926316	0.505747		2.36	4.51	1.34	1.76119	3	0.245807	2.75	6.7	11.1	14.3	12.1	7.2	4.4	14.37	11.05	37.275	0.381035	3.26591	3.26591	59.4375	1	2.83187	5.5	9.51	23.88	51.32	64.39	28.43
0	76	151	90	160	1.6	51	19.9219	75	1	89	0.842697	0.46875	34	0.74	5.04	1.85	0.4	1	-0.39794	2.85	7.9	13.1	15.3	15.9	8.1	5.2	16.18	13.05	28.0175	0.449033	3.11154	3.11154	35.0455	1	2.70707	6.4	7.71	23.89	26.13	54.34	20.56
1	47	110	80	166.5	1.665	64	23.0861	78	1	94	0.829787	0.468468		0.66	4.78	2	0.33	1	-0.481486	2.57	6.9	12	14.4	12.1	6.5	5.1	18.36	11.35	34.215	0.673641	3.6	3.6	32.5882	0	1.69893	5.7	5.54	23.9	44.69	62.73	26.7
1	54	130	82	157	1.57	61	24.7475	83	2	83	1	0.528662	14	1.46	6.23	1.38	1.05797	2	0.0244738	4.11	8.4	12.6	14.8	13.1	9.9	4.2	16.83	12.225	31.5775	0.436189	4.00714	4.00714	28.8571	1	2.63947	7.1	7.07	23.9	52.59	42.75	24.22
1	56	120	80	160	1.6	63	24.6094	83	2	91	0.912088	0.51875		2.72	7.11	1.59	1.71069	3	0.233172	4.5	6.2	10.5	16.3	11.9	5.4	4.3	13.39	11.225	34.4625	0.394457	3.11395	3.11395	78.2963	1	2.91262	6.8	10.57	23.96	62.45	40.87	16.35
0	63	140	85	162	1.62	86	32.7694	104	4	108	0.962963	0.641975		1.82	5.46	1.06	1.71698	3	0.234766	3.19	16.3	23.1	27	27.6	23.4	6.8	6.3	23.5	22.875	0.0641156	0.926471	0.926471	27.8125	1	12.8951	9.2	17.8	24.1	25.2	24.4	22.1
1	54	183	114	162	1.62	60	22.8624	77	1	91	0.846154	0.475309		1.5	5.76	1.43	1.04895	2	0.0207552	3.73	6.5	11	16.1	11.8	6.1	4.5	16.06	11.35	39.6625	0.424536	3.56889	3.56889	53.6667	1	2.32556	6	8.05	24.11	45.17	81.32	25.4
1	55	150	82	158	1.58	64	25.6369	76	1	89	0.853933	0.481013		1.37	5.22	1.69	0.810651	1	-0.0911661	3.22	6.7	11.2	13.5	13.9	9	4.5	15.32	11.325	31.84	0.467176	3.40444	3.40444	55.375	0	2.63831	7.5	8.86	24.18	36.76	57.56	27.29
0	43	119	99	173	1.73	79	26.3958	90	3	98	0.918367	0.520231	29	3.22	5.4	1.03	3.12621	3	0.495019	3.46	9.7	16.6	21.3	15.7	11.5	6.9	12.39	15.825	27.06	0.203848	1.79565	1.79565	38.0968	1	5.09142	9.6	11.81	24.2	39.79	32.44	18.11
1	56	130	80	153	1.53	70	29.903	94	3	103	0.912621	0.614379	58	2.67	5.34	1.18	2.26271	3	0.354629	3.42	6.8	8.7	12.2	15.6	13.8	1.9	10.31	10.825	62.475	0.156101	5.42632	5.42632	84.4242	1	4.20996	6.6	13.93	24.24	56.98	154.75	119.95
0	58	143	100	169	1.69	58	20.3074	98	3	100	0.98	0.579882	71	1.34	4.44	1.35	0.992593	2	-0.00322897	2.84	7.9	13.7	18.9	16.6	11.4	5.8	10.56	14.275	30.1875	0.213013	1.82069	1.82069	62.6818	1	4.84182	7.1	13.79	24.35	66.01	16.6	11.4
0	53	110	70	164	1.64	67	24.9108	92	3	98	0.938776	0.560976		0.89	5.53	1.36	0.654412	1	-0.184149	3.01	11.8	18.4	18.3	20.9	13.4	6.6	14.51	17.35	20.1375	0.244759	2.19848	2.19848	23.8795	1	5.19724	9.7	9.91	24.42	29.67	16.55	12.32
1	43	110	70	159	1.59	56	22.151	79	1	91	0.868132	0.496855	70	1.32	4.63	1.38	0.956522	2	-0.0193052	2.88	7.9	12	14.1	13.2	11	4.1	19.46	11.8	26.4025	0.802963	4.74634	4.74634	23	0	1.77662	6.4	5.06	24.52	32.72	43.31	35.73
1	58	135	87	160	1.6	64.5	25.1953	88	2	101	0.871287	0.55		1.4	4.28	1.26	1.11111	2	0.0457575	2.73	7.4	11	15	17.5	12.1	3.6	7.79	12.725	32.49	0.194328	2.16389	2.16389	86.2564	1	5.53191	7.4	16.82	24.61	21.39	67.14	29.87
0	54			186	1.86	86	24.8584				#DIV/0!	0	41	1.29	4.68	1.07	1.20561	2	0.0812059	3.25	7	11.8	13.6	12	4.8	4.8	15.7	11.1	28.835	0.498696	3.27083	3.27083	51.1429	1	2.78444	7.3	8.95	24.65	33.52	48.22	12.65
1	38	110	68	164	1.64	63	23.4236	87	2	96	0.90625	0.530488	8	0.77	3.76	1	0.77	1	-0.113509	2.53	5.1	7.7	9.3	9.9	8.5	2.6	21.63	8	24.35	3.20561	8.31923	8.31923	39.25	0	0.711733	5.5	3.14	24.77	37.6	31.89	21.06
1	48	130	92	158	1.58	77	30.8444	96.5	3	109.5	0.881279	0.610759		1.95	3.95	1.12	1.74107	3	0.240817	2.41	7.9	10.6	12.2	13.5	13.6	2.7	9.17	11.05	23.52	0.312211	3.3963	3.3963	70.9091	1	5.47733	7.3	15.6	24.77	26.54	27.17	27.94
0	50	140	91	160	1.6	67	26.1719	85	2	95	0.894737	0.53125	24	2.32	4.71	0.89	2.60674	3	0.416098	3.12	8	13.9	19.4	14.2	7.9	5.9	17.87	13.875	28.0625	0.459276	3.02881	3.02881	31.0667	1	2.48533	6.7	6.99	24.86	43.38	37.02	23.3
0	45	130	85	178	1.78	78	24.6181	93	3	99	0.939394	0.522472	24	1.35	4.52	1.05	1.28571	2	0.109144	3.1	7	11.8	12.9	7.9	2.8	4.8	18.34	9.9	35.9875	0.599362	3.82083	3.82083	38.2286	1	2.08133	6	6.69	25.03	63.88	48.35	14.85
0	50	149	91	170	1.7	85	29.4118	96	3	100	0.96	0.564706		2.12	4.58	1.14	1.85965	3	0.269431	3.06	6.9	12.5	14.3	11.8	9.3	5.6	6.19	11.375	42.38	0.159403	1.10536	1.10536	110.941	1	5.78373	6.4	18.86	25.05	65.4	60.21	47.46
0	41						#DIV/0!				#DIV/0!	#DIV/0!	43	5.65	7.85	0.98	5.76531	3	0.760822	3.92	7.1	11.8	12.1	8.7	8.9	4.7	15.51	9.925	26.5825	0.55725	3.3	3.3	53.2222	1	3.02302	6.7	9.58	25.09	36.09	35.57	36.11
1	65	130	80	158	1.58	55	22.0317	80	1	91	0.879121	0.506329	15	1.22	5.1	1.7	0.717647	1	-0.144089	3.18	6.3	11.4	13.1	13.9	9.6	5.1	19.38	11.175	23.1775	1.04402	3.8	3.8	41.9286	0	1.6436	6.1	5.87	25.25	26.94	34.65	24.15
1	54						#DIV/0!				#DIV/0!	#DIV/0!		1.9	4.47	1.14	1.66667	2	0.221849	2.67	5.9	10.8	12.6	9.8	6.2	4.9	17.16	9.775	32.7875	0.650478	3.50204	3.50204	67.75	1	2.13187	6.1	8.13	25.29	39.93	57.8	33.1
1	60	159	80	154	1.54	63	26.5643	84	2	99	0.848485	0.545455		1.85	5.42	1.37	1.35036	2	0.130451	3.24	7.7	13.1	16.3	12.3	7.1	5.4	15.5	12.35	26.8125	0.393378	2.87037	2.87037	47.4762	1	3.41196	7.1	9.97	25.47	34.78	37.03	33.46
1	59	142	75	150	1.5	48	21.3333	73	1	86	0.848837	0.486667		0.61	4.02	1.4	0.435714	1	-0.360798	2.7	5.5	11.2	13.5	13.2	5.5	5.7	18.2	10.85	31.775	0.722436	3.19298	3.19298	73	0	1.78444	5.7	7.3	25.5	34.1	60.2	21.3
0	53	124	73	176	1.76	86	27.7634	91	3	101	0.90099	0.517045	18	2.4	4.01	1.14	2.10526	3	0.323306	2.42	7.5	13.2	14.4	8.6	5.8	5.7	6.51	10.925	28.18	0.226748	1.14211	1.14211	95.5	1	6.36667	6.8	19.1	25.61	37.72	30.29	18.41
0	84	130	80	173	1.73	52	17.3745	74	1	90	0.822222	0.427746	21	0.93	4.42	1.62	0.574074	1	-0.241032	2.43	5.8	13.7	19	8.1	3.5	7.9	9.02	11.65	65.3825	0.136193	1.14177	1.14177	144.522	1	4.28427	6.3	16.62	25.64	186.22	33.05	45.72
1	69	138	62	161	1.61	65	25.0762	90	2	101	0.891089	0.559006	120	1.1	5.52	1.43	0.769231	1	-0.113943	3.77	5.6	8.4	10.4	10	6.8	2.8	25.73	8.6	26.69	259.325	9.18929	9.18929	0.285714	0	0.00746667	6.1	0.03	25.76	46.75	34.22	50.6
0	76	150	80	167	1.67	75	26.8923				#DIV/0!	0	62	1.94	5.52	1.34	1.44776	2	0.160697	3.53	6.5	11.2	11.2	10.9	8.6	4.7	12.56	9.95	48.7875	0.235456	2.67234	2.67234	89.7333	1	3.88844	5.7	13.46	26.02	79.08	76.59	63.35
0	43	110	70	159	1.59	65.5	25.9088	85	2	92	0.923913	0.534591		4.78	3.5	0.82	5.82927	3	0.765614	1.58	7.3	9.5	13.1	14.3	8.1	2.2	13.21	11.05	39.775	0.242362	6.00455	6.00455	67.6842	1	4.17236	6.4	12.86	26.07	49.22	70.95	32.31
1	76	111	65	152	1.52	50	21.6413	81	1	85	0.952941	0.532895		1.34	4.8	1.85	0.724324	1	-0.140067	3.02	5.1	10	13.5	11	5	4.9	15.18	9.9	54.0925	0.334688	3.09796	3.09796	136.75	0	2.47973	5.6	10.94	26.12	78.81	100.5	18.88
1	60	124	76	160	1.6	53	20.7031	74	1	88	0.840909	0.4625	13	1.17	3.78	1.44	0.8125	1	-0.0901766	1.92	7.1	10.6	12.9	12.8	9.8	3.5	13.72	10.85	26.8575	0.389157	3.92	3.92	69	1	3.9192	5.9	12.42	26.14	33.17	35.7	52.58
1	62						#DIV/0!				#DIV/0!	#DIV/0!	30	2.07	4.97	1.12	1.84821	3	0.266752	3.45	5	8.3	9.8	12.5	8.5	3.3	17.33	8.9	41.6375	0.599671	5.25152	5.25152	120	0	2	5.3	9	26.33	28.74	102.48	23.95
1	49	132	76	160	1.6	60	23.4375	82	1	97	0.845361	0.5125		0.74	4.65	1.2	0.616667	1	-0.20995	3.19	6.8	9.2	14.6	12.6	6.4	2.4	10.06	10.8	72.135	0.115949	4.19167	4.19167	98.6667	1	4.92018	5.6	16.28	26.34	85.92	160	53.18
1	52	110	70	168.5	1.685	70	24.6546	84	2	101	0.831683	0.498516		1.35	6.09	1.99	0.678392	1	-0.168519	3.74	6.4	10.1	14.8	13	6.6	3.7	-18.78	11.075	53.8175	0.0580624	-5.07568	-5.07568	311.379	1	12.8427	6.7	45.15	26.37	51.71	92.04	41.07
1	58	128	84	153	1.53	55	23.4952	73	1	89	0.820225	0.477124	24	1.2	5.3	1.29	0.930233	1	-0.0314085	3.9	7.3	14.6	16.3	11	5.9	7.3	19.37	12.3	27.49	0.578761	2.65342	2.65342	36.8421	1	2.27111	6.1	7	26.37	44.5	32.09	12.39
0	43	121	81	170	1.7	78	26.9896	91	3	98	0.928571	0.535294		2.23	6.52	1.41	1.58156	2	0.199086	4.55	7.9	11.3	15.7	10.6	4.8	3.4	12.7	11.375	37.685	0.2157	3.73529	3.73529	62.2273	1	4.80671	7.2	13.69	26.39	42.14	68.52	29.59
1	45						#DIV/0!				#DIV/0!	#DIV/0!	23	1.38	4.81	1.46	0.945205	1	-0.0244738	2.65	7.2	12	13	15.5	12.5	4.8	12.02	11.925	31.7025	0.254595	2.50417	2.50417	78	1	4.6176	6.7	14.43	26.45	34.98	50.95	32.77
1	62	130	90	165	1.65	65	23.8751	81	1	100	0.81	0.490909	24	2.11	5.89	1.51	1.39735	2	0.145306	3.81	7.3	10	14.2	10.9	8.1	2.7	19.28	10.6	36.6875	0.485864	7.14074	7.14074	38.1579	1	2.35222	6.5	7.25	26.53	40.46	72.51	20.69
1	64	125	80	165	1.65	68	24.977	94	3	100	0.94	0.569697	12	1.45	4.65	1.3	1.11538	2	0.0474246	2.84	10.8	14	17.5	18.5	16.4	3.2	17.83	15.2	33.75	0.205572	5.57188	5.57188	24.0548	1	4.2144	8.6	8.78	26.61	46.51	53.1	65.05
0	43	132	90	170	1.7	70	24.2215	87	2	92	0.945652	0.511765	21	7.06	4.63	0.99	7.13131	3	0.85317	2.03	6.5	11.2	14.3	12.1	6.9	4.7	19	11.025	55.05	0.3292	4.04255	4.04255	51.3333	1	2.22444	5.1	7.7	26.7	54.3	131.5	47.2
1	55	120	80	156	1.56	59	24.2439	78	1	90	0.866667	0.5	28	2.68	4.29	0.79	3.39241	3	0.530508	2.64	6.8	9.8	14.9	19.3	6.5	3	18.77	12.7	48.4475	0.299887	6.25667	6.25667	48.303	1	2.40871	6.9	7.97	26.74	49.5	109.58	33.03
0	64	130	75	172	1.72	82	27.7177	102	4	104	0.980769	0.593023	20	1.36	5.31	1.39	0.978417	2	-0.00947589	3.49	6.9	11.1	13	11.7	5.7	4.2	17.51	10.675	53.72	0.271455	4.16905	4.16905	54.7647	1	2.85507	6.6	9.31	26.82	58.18	120.57	21.84
1	50	110	72	153	1.53	59	25.204	81	1	91	0.89011	0.529412	13	1.07	4.06	1.26	0.849206	1	-0.0709868	2.91	6.1	11.2	15.1	15.3	9	5.1	20.58	11.925	49.545	0.43085	4.03529	4.03529	49.5385	0	1.74596	5.5	6.44	27.02	35.29	129.43	70.93
0	63	117	74	172	1.72	71	23.9995	85	2	95	0.894737	0.494186		1.25	5.14	1.47	0.85034	1	-0.0704073	3.4	9	15.5	16.7	18.6	12.6	6.5	18.84	14.95	25.3	0.358684	2.89846	2.89846	29.7818	1	3.276	7.9	8.19	27.03	33.33	32.65	18.96
1	54	143	91	153	1.53	55	23.4952	71	1	90	0.788889	0.464052		1.54	6.54	2.18	0.706422	1	-0.150936	4.08	7.5	10.1	13.3	9.2	7.8	2.6	15.97	10.025	36.8175	0.324567	6.14231	6.14231	55.65	1	3.71	5.8	11.13	27.1	46.63	62.41	52.04
1	66	120	80	151	1.51	58	25.4375	87	2	93	0.935484	0.576159	21	1.31	5.37	2.2	0.595455	1	-0.225151	2.82	5.9	11.6	10.8	9.2	5.6	5.7	13.11	9.375	32.99	0.390604	2.3	2.3	116.917	1	3.67898	5.5	14.03	27.14	47.89	42.9	30.79
1	56	160	85	156	1.56	57	23.4221	81	1	94	0.861702	0.519231	16	3.09	6.63	1.47	2.10204	3	0.322641	3.75	7	11.2	14.5	18.5	16.1	4.2	18.87	12.8	57.9175	0.224331	4.49286	4.49286	49.0857	1	2.67244	7	8.59	27.46	40.73	154.89	160
0	57	115	80	165	1.65	77	28.2828	94	3	100	0.94	0.569697		1.68	5.17	1.11	1.51351	2	0.179986	3.29	6.7	11.4	12.5	11.2	5.7	4.7	19.83	10.45	24.0375	0.775695	4.21915	4.21915	47.875	1	2.28098	6	7.66	27.49	28.37	32.63	13.37
1	43	140	80	162	1.62	66	25.1486	87	2	100	0.87	0.537037		1.56	5.03	1.45	1.07586	2	0.0317566	3.29	7.3	12.3	14	10.3	5.9	5	13.7	10.975	44.2725	0.202826	2.74	2.74	73.1579	1	4.50978	6.1	13.9	27.6	60.12	75.47	27.79
1	55	120	75	157	1.57	54	21.9076				#DIV/0!	0	19	1.27	3.26	1.06	1.19811	2	0.0784979	1.79	7.2	12.9	17.9	18.5	12.2	5.7	18.05	14.125	45.715	0.224754	3.16667	3.16667	51.7297	1	3.0624	7.7	9.57	27.62	69.8	75.87	47.13
1	54	140	87	162	1.62	77	29.34	99	4	110	0.9	0.611111	73	1.98	5.71	1.42	1.39437	2	0.144377	3.52	6.4	12.3	14.7	14.2	6.9	5.9	17.39	11.9	46.31	0.273413	2.94746	2.94746	71.5172	1	2.94969	9	10.37	27.76	84.94	62.17	32.92
1	79	110	70	151	1.51	66	28.9461	91	3	101	0.90099	0.602649	43.1	0.83	5.56	1.12	0.741071	1	-0.13014	3.85	6.5	8.3	10	12.3	14.5	1.8	11	9.275	33.675	0.293195	6.11111	6.11111	112	1	4.85333	11.9	16.8	27.8	45.5	44.6	70.8
1	57			160	1.6	95	37.1094	112	4	120	0.933333	0.7	32	1.14	5.56	2.11	0.540284	1	-0.267378	3.37	6	8.8	11.3	11.5	7.5	2.8	21.73	9.4	38.825	0.746205	7.76071	7.76071	48.96	0	1.632	6.5	6.12	27.85	70.23	51.1	30.16
1	61	135	90	159	1.59	71.5	28.2821	87	2	98	0.887755	0.54717		1.12	4.5	1.56	0.717949	1	-0.143907	2.78	8.3	14.5	14.1	13.6	7.6	6.2	19.1	12.625	32.15	0.337308	3.08065	3.08065	36.6667	1	3.24622	7.7	8.8	27.9	38.3	53.6	13.1
1	79	137	93	164	1.64	60	22.3081	96	3	94	1.02128	0.585366		4.29	6.29	1.45	2.95862	3	0.471089	3.79	6.4	12.8	16.6	20.2	11.6	6.4	20.5	14	49.4	0.305305	3.20312	3.20312	51.0345	1	2.10489	7.4	7.4	27.9	56.6	105.7	66.1
1	48	110	74	157	1.57	78	31.6443	102	4	106	0.962264	0.649682	67	4.12	6.93	1.24	3.32258	3	0.521476	4.57	9.1	13.1	16	13.9	9.5	4	10.2	13.025	36.0125	0.131764	2.55	2.55	63.5	1	7.19102	7.5	17.78	27.98	49.67	48.62	29.64
1	54	121	74	170	1.7	75	25.9516	103	4	103	1	0.605882		1.63	4.47	1.1	1.48182	2	0.170795	1.89	7.2	10.9	13.6	11.4	8	3.7	13.17	10.775	39.365	0.219028	3.55946	3.55946	80.8108	1	4.784	6.8	14.95	28.12	49.33	65.06	36.67
0	77	132	74	167	1.67	73	26.1752	90	3	103	0.873786	0.538922		1.6	5.73	1.28	1.25	2	0.09691	3.48	6.3	12.1	13.7	12.8	9.9	5.8	2.25	11.225	42.0725	0.12987	0.387931	0.387931	184.857	1	7.2464	6.1	25.88	28.13	35.97	78.31	26.94
0	53	120	80	177	1.77	80	25.5354				#DIV/0!	0		1.98	5.7	1.36	1.45588	2	0.163126	3.39	10.5	12.5	18.1	19.5	17.2	2	13.5	15.15	34.785	0.121615	6.75	6.75	42.4571	1	6.93467	10.2	14.86	28.36	30.46	65.46	33.88
0	78	160	81	170	1.7	68	23.5294	84	2	95	0.884211	0.494118		1.3	5.49	1.04	1.25	2	0.09691	3.98	6.7	10.7	11.4	9.5	5.7	4	24.97	9.575	31.6725	1.41832	6.2425	6.2425	21.6875	0	1.03329	6.5	3.47	28.44	32.76	62.02	13.11
0	61	130	80	178	1.78	85.5	26.9852				#DIV/0!	0	42	1.23	5.59	1.55	0.793548	1	-0.100427	3.56	7.5	9.9	14.1	16	11.6	2.4	2.5	11.875	61.0375	0.0705885	1.04167	1.04167	130.3	1	8.68667	6.8	26.06	28.56	60.47	129.06	61.3
1	37	121	89	163	1.63	75	28.2284	93	3	103	0.902913	0.570552	148	1.45	4.53	1.14	1.27193	2	0.104463	3.12	7.6	11.9	15.1	14.2	18	4.3	12.35	12.2	46.9425	0.14078	2.87209	2.87209	79.6098	1	5.51253	7	16.32	28.67	69.46	73.32	76.48
0	63	140	70	168	1.68	89	31.5334	104	4	100	1.04	0.619048		0.86	4.74	1.31	0.656489	1	-0.182773	3.23	6.3	10.4	13	13.4	6.1	4.1	19.58	10.775	63.8925	0.249259	4.77561	4.77561	66.0714	0	2.59	5.5	9.25	28.83	64.1	153.39	43.42
0	40	130	90	173	1.73	85.5	28.5676	95	3	105	0.904762	0.549133	93	1.07	4.36	1.15	0.930435	1	-0.0313141	2.73	6.17	6.73	1179	13.29	11.18	0.56	0.69	301.298	68.8025	0.00277148	1.23214	1.23214	211.311	1	7.73581	8.7	28.21	28.9	95	123.1	96.01
0	52	130	90	180	1.8	87	26.8519	101	4	107	0.943925	0.561111	18	5.98	5.12	0.59	10.1356	3	1.00585	2.74	8.5	10.8	13.5	13.9	10.9	2.3	4.38	11.675	50.3	0.081636	1.90435	1.90435	98.16	1	9.27067	7.1	24.54	28.92	61.35	86.39	66.45
1	50	160	90	162	1.62	66	25.1486	83	1	98	0.846939	0.512346		0.8	6.35	1.81	0.441989	1	-0.354589	4.06	9.2	14.1	17	17.1	11.6	4.9	18.82	14.35	45.3875	0.165072	3.84082	3.84082	35.4737	1	4.13387	7.4	10.11	28.93	53.06	89.45	20.22
0	50	160	120	161	1.61	71	27.3909	82	1	100	0.82	0.509317		1.52	4.69	0.89	1.70787	3	0.232454	2.8	6.9	12	13.7	12	7.7	5.1	19.8	11.15	36.65	0.377289	3.88235	3.88235	55.2941	1	2.88267	5.9	9.4	29.2	35.5	72.5	14.6
1	77	154	94	149	1.49	62	27.9267	95	3	105	0.904762	0.637584		2.6	6.02	1.61	1.61491	2	0.208147	3.5	7.3	10.4	14.9	19.9	15.6	3.1	10.21	13.125	52.015	0.105275	3.29355	3.29355	100.316	1	6.18391	6.7	19.06	29.27	49.6	110.13	91.74
0	40	120	80	176	1.76	87	28.0863	99	4	106	0.933962	0.5625		0.96	3.74	1.14	0.842105	1	-0.0746336	2.46	6.7	10.4	13.4	12.3	7	3.7	17.55	10.7	30.9975	0.38007	4.74324	4.74324	74	1	3.52569	5.9	11.84	29.39	43.28	39.48	24.3
1	62	180	90	153	1.53	56	23.9224	79	1	96	0.822917	0.51634		1.7	5.02	1.7	1	2	0	0.88	5.9	10.4	14.4	12	9.2	4.5	20	10.675	41.825	0.395433	4.44444	4.44444	80	1	2.51733	6	9.6	29.6	71.3	56.8	59.4
0	54	130	85	170	1.7	85	29.4118				#DIV/0!	0	19	1.93	3.34	1.03	1.87379	3	0.27272	1.85	7.1	11.5	15.1	8.7	4	4.4	14.57	10.6	48.1225	0.182373	3.31136	3.31136	84.1111	1	4.77751	5.5	15.14	29.71	80.46	67.18	16.54
0	67	137	90	170	1.7	71	24.5675	90	2	98	0.918367	0.529412	15	1.04	5.8	1.4	0.742857	1	-0.129095	4.25	7.6	11.3	15.5	17.8	15.2	3.7	20.97	13.05	32.93	0.34873	5.66757	5.66757	42.8293	1	2.96569	7	8.78	29.75	42.51	50.68	40.92
0	66	160	95	163	1.63	63	23.7118	83	1	92	0.902174	0.509202		0.79	3.95	1.55	0.509677	1	-0.292705	2.04	8.3	11.3	15.4	12.9	6.2	3	18.33	11.975	38.0025	0.230618	6.11	6.11	47.8333	1	4.23484	6.4	11.48	29.81	27	83.72	24.77
0	57	125	80	177	1.77	82	26.1738	98	3	105	0.933333	0.553672	23	1.3	4.7	0.96	1.35417	2	0.131672	3.32	8.1	13	13.7	14	7.2	4.9	16.81	12.2	33.48	0.231967	3.43061	3.43061	56.6522	1	4.6908	8.4	13.03	29.84	50.95	40.1	20
1	66	120	70	163	1.63	64	24.0882	87	2	108	0.805556	0.533742		0.73	4.74	1.37	0.532847	1	-0.273398	2.48	6.2	11.1	15.5	14.5	11.7	4.9	19.88	11.825	28.565	0.4775	4.05714	4.05714	74.0741	1	2.75556	7.5	10	29.88	48.14	26.24	25.93
0	55	120	90	170	1.7	76	26.2976	93	3	103	0.902913	0.547059		1.43	7	2.1	0.680952	1	-0.166883	4.14	6.3	9.8	15.7	11.5	8.6	3.5	23	10.825	32.525	0.653379	6.57143	6.57143	49.2857	0	1.932	6	6.9	29.9	54.2	39.1	35.8
1	80	174	98	145	1.45	58	27.5862	103	4	106	0.971698	0.710345	33	1.07	5.98	2.31	0.463203	1	-0.334228	3.11	5.1	9.2	12.7	13.6	7.3	4.1	16.52	10.15	35.41	0.405315	4.02927	4.02927	168.25	1	3.05093	6.2	13.46	29.98	40.8	57.4	26.58
1	68	125	80	164	1.64	58	21.5645	82	1	94	0.87234	0.5	17	1.24	5.42	1.42	0.873239	1	-0.0588667	3.43	6.9	10.9	13.6	8.3	7.8	4	24.45	9.925	47.295	0.54453	6.1125	6.1125	33.3529	0	1.7388	5.9	5.67	30.12	73.88	79.51	69.02
0	44	123	77	164	1.64	69	25.6544	85	2	92	0.923913	0.518293	26	3.09	5.9	1	3.09	3	0.489958	4.01	7.6	14.1	16.9	16	9	6.5	22.61	13.65	29.96	0.411966	3.47846	3.47846	38.0976	1	2.63804	6.7	7.81	30.42	31.75	49.86	21.24
0	66	150	80	175	1.75	77	25.1429	87	2	98	0.887755	0.497143		5.4	4.11	0.72	7.5	3	0.875061	1.73	7.1	12	13.5	12.4	5.9	4.9	21.68	11.25	45.52	0.309375	4.42449	4.42449	49.3889	1	2.80529	5.6	8.89	30.57	63.24	79.38	55.21
1	47						#DIV/0!				#DIV/0!	#DIV/0!		1.36	3.95	1.31	1.03817	2	0.0162676	2.38	5.9	9.8	11.1	11.1	6.4	3.9	22.58	9.475	36.28	0.611739	5.78974	5.78974	67.1667	1	2.11351	5.6	8.06	30.64	36.81	69.61	36.27
1	65	140	100	166	1.66	67	24.3141	83	2	95	0.873684	0.5		3.68	5.2	0.98	3.7551	3	0.574622	2.57	7.4	10.7	13.6	8.5	4.5	3.3	21.6	10.05	28.45	0.519372	6.54545	6.54545	46.6667	1	2.99289	5.5	9.1	30.7	52.6	21.4	12.8
1	48	125	83	163	1.63	63	23.7118	79	1	95	0.831579	0.484663		2.66	5.13	1.25	2.128	3	0.327972	3.58	6.2	9.7	15	15.2	11.8	3.5	25.48	11.525	38.215	0.683233	7.28	7.28	39.7037	0	1.47698	6.6	5.36	30.84	53.65	63.01	35.42
1	63	130	85	155	1.55	83	34.5473	95	3	120	0.791667	0.612903		2.01	5.85	0.94	2.1383	3	0.330068	2.36	3.9	4.5	7.3	15.8	17.8	0.6	23.3	7.875	33.825	1.25013	38.8333	38.8333	385	0	1.33467	5	7.7	31	39.1	57.5	53.1
1	83			155	1.55		0				#DIV/0!	0	9	1.45	6.58	1.85	0.783784	1	-0.105804	4.21	6	9.8	11.3	8.5	4.8	3.8	20.17	8.9	80.4625	0.212934	5.30789	5.30789	87.44	1	2.91467	5.2	10.93	31.1	144.55	135.27	28.5
0	56	120	80	172	1.72	89	30.0838	96	3	102	0.941176	0.55814		0.96	3.46	0.85	1.12941	2	0.0528523	2.14	7	12.1	13.9	8.7	6.9	5.1	23.15	10.425	36.28	0.468042	4.53922	4.53922	46.1143	1	2.51067	5.9	8.07	31.22	56.38	49.45	20.9
1	36	140	85	163	1.63	67	25.2174	78	1	97	0.804124	0.478528		1.43	5.27	1.44	0.993056	2	-0.00302645	2.87	7	11.1	14.6	13	10.2	4.1	26.21	11.425	39.85	0.621335	6.39268	6.39268	28.8571	0	1.57111	6.4	5.05	31.26	52.86	70.23	35.1
0	45						#DIV/0!				#DIV/0!	#DIV/0!		1.47	4.07	0.91	1.61538	2	0.208276	2.6	9.8	13.9	17.8	15.4	9.1	4.1	13.21	14.225	29.97	0.130721	3.22195	3.22195	58.127	1	7.97502	8.6	18.31	31.52	39.32	30.73	17.33
1	53	140	80	158	1.58	60	24.0346	76	1	88	0.863636	0.481013	103	4.35	7.69	1.46	2.97945	3	0.474136	4.84	5.8	10.6	13.9	13.4	5.1	4.8	21.53	10.925	44.0625	0.347732	4.48542	4.48542	89.5652	1	2.65511	7.1	10.3	31.83	36.7	97.42	21.05
1	62	140	80	152	1.52	61	26.4024	95	3	97	0.979381	0.625	49	0.74	3.55	1.11	0.666667	1	-0.176091	2.1	7.65	9.79	14.26	14.9	13.33	2.14	16.1	11.65	40.175	0.175655	7.52336	7.52336	76.6265	1	5.406	11.3	15.9	32	27.1	85.7	108.8
1	67	115	70	159	1.59	75	29.6665	95	3	113	0.840708	0.597484		1.33	3.89	1.29	1.03101	2	0.0132619	2.13	6.6	12.7	17.1	16.3	11.8	6.1	20.5	13.175	37.8	0.264555	3.36066	3.36066	74.1935	1	3.37333	7	11.5	32	56.2	51.5	37
0	50	130	76	174	1.74	86	28.4053	99	4	105	0.942857	0.568966	24	2.78	5.44	1.31	2.12214	3	0.326774	3.26	7.2	10.1	12.4	13.3	10.5	2.9	25.55	10.75	21.68	0.918238	8.81034	8.81034	35.0811	1	2.0768	7.4	6.49	32.04	24.33	23.86	22.82
1	51	125	70	160	1.6	60	23.4375	79	1	95	0.831579	0.49375		1.69	5.38	1.35	1.25185	2	0.0975529	3.82	7.3	13.5	17.5	14.4	10.5	6.2	23.8	13.175	45.0325	0.267541	3.83871	3.83871	45.4211	1	2.79996	6.6	8.63	32.43	62.42	76.65	34.35
1	53	180	100	163	1.63	75	28.2284	83	2	101	0.821782	0.509202		5.47	4.73	1.44	3.79861	3	0.579625	1.96	8.2	10.7	15.1	15.8	12.4	2.5	14.13	12.45	40.4375	0.131935	5.652	5.652	78.1277	1	6.6912	6.8	18.36	32.49	40.63	70.27	47.26
0	17	128	85	182	1.82	120	36.2275	116	4	113	1.02655	0.637363	82	2.22	3.53	0.61	3.63934	3	0.561023	2.46	6.2	7.8	10.3	11.3	11.3	1.6	12	8.9	42.3	0.208989	7.5	7.5	151.852	1	5.64889	8.8	20.5	32.5	62	54.2	61
1	40	119	80	162	1.62	78	29.7211	89	2	99	0.89899	0.549383	13	1.77	4.86	1.37	1.29197	2	0.111253	3.14	5.6	6.8	9	8.6	7	1.2	23.64	7.5	47.66	0.558804	19.7	19.7	85.1429	1	2.22507	6.1	8.94	32.58	56.75	92.37	52.27
1	48	110	80	157	1.57	57	23.1247	81	1	91	0.89011	0.515924		2.41	6.78	1.37	1.75912	3	0.245296	4.51	7	12.3	14.4	9.7		5.3	22.7	10.85	42.775	0.310919	4.28302	4.28302	56.5714	1	3.08	5.5	9.9	32.6	46.7	81.9
1	49	120	95	142	1.42	51	25.2926	80	1	88	0.909091	0.56338	27	2.2	5.71	1.06	2.07547	3	0.317117	3.45	6.2	11.2	11.3	12.6	9.6	5	28.46	10.325	45.1625	0.811953	5.692	5.692	31.5556	0	1.17387	6.3	4.26	32.72	49.5	94.17	77.82
0	42	120	75	170	1.7	76.5	26.4706	93	3	100	0.93	0.547059	28	2.77	4.24	1.03	2.68932	3	0.429643	2.48	6.1	9	11.9	11.1	8.7	2.9	21.7	9.525	37.85	0.409653	7.48276	7.48276	85.3846	1	3.00933	5.2	11.1	32.8	47.9	59.6	54.4
0	47	120	82	170	1.7	73	25.2595	97	3	95	1.02105	0.570588	65	1.21	4.22	1.16	1.0431	2	0.0183274	2.74	6.9	6.8	8.1	12.4	15.6	-0.1	18.32	8.55	28.11	0.409375	-183.2	-183.2	86.6471	1	4.5172	6.8	14.73	33.05	23.82	40.84	46.83
0	34	112	70	170	1.7	82.5	28.5467	101	4	101	1	0.594118	113	2.55	3.35	1.01	2.52475	3	0.402219	1.85	8.7	11.5	15.4	19.3	11.6	2.8	12.89	13.725	34.045	0.120642	4.60357	4.60357	78.4231	1	7.88413	8.8	20.39	33.28	36.93	45.58	39.37
1	67	124	81	155	1.55	54	22.4766	76	1	88	0.863636	0.490323		0.85	7.15	1.55	0.548387	1	-0.260913	4.95	7.8	12.6	16.1	15.3	7.1	4.8	27.88	12.95	42.6425	0.38374	5.80833	5.80833	28.1395	0	2.09733	7.3	6.05	33.93	48.35	82.24	22.88
1	56						#DIV/0!				#DIV/0!	#DIV/0!	24	1.8	4.17	1.16	1.55172	2	0.190815	2.14	6.2	11.2	13.8	12.6	10.3	5	11.12	10.95	55.8375	0.115497	2.224	2.224	169.185	1	6.29369	6.4	22.84	33.96	47.86	118.69	61.08
1	59	125	82	159	1.59	58	22.9421	72	1	93	0.774194	0.45283		2.79	5.3	1.46	1.91096	3	0.281251	3.12	6.3	11	13.6	8.2	7.5	4.7	24.07	9.775	33.595	0.483841	5.12128	5.12128	71.3571	1	2.7972	6.2	9.99	34.06	41.96	48.37	33.23
0	35	130	80	170	1.7	74.1	25.6401				#DIV/0!	0	13	2.85	4.95	1.19	2.39496	3	0.379298	3.09	6.9	12.8	14.5	5.1	5.7	5.9	24.09	9.825	51.2125	0.284618	4.08305	4.08305	59.5294	1	3.10347	6.6	10.12	34.21	131.88	28.64	19.43
1	53	123	83	158	1.58	68.5	27.4395	97	3	97	1	0.613924	31	1.17	5.28	0.97	1.20619	2	0.0814141	4.02	6.2	7.3	6.8	5.7	5.3	1.1	20.68	6.5	28.2575	0.647592	18.8	18.8	100.444	1	3.73653	6.3	13.56	34.24	37.53	27.7	10.95
1	38	135	95	160	1.6	95	37.1094	112	4	116	0.965517	0.7	28	2.68	5.06	1.17	2.2906	3	0.359949	2.93	9.2	15.3	18.5	16.9	11.5	6.1	20.08	14.975	45.5225	0.110574	3.2918	3.2918	50.5965	1	5.89618	7.7	14.42	34.5	78.98	54.19	33.3
0	51	145	90	168	1.68	50	17.7154	89	2	92	0.967391	0.529762	41	1.56	3.22	0.61	2.55738	3	0.407795	2.29	17.6	22.3	22.8	24	21.6	4.7	11.19	21.675	28.9825	0.038147	2.38085	2.38085	33.6312	1	18.5465	10.6	23.71	34.9	31.43	25.89	25.79
0	51	130	84	178	1.78	88	27.7743	96	3	101	0.950495	0.539326		3.13	5.32	1	3.13	3	0.495544	3.37	12.3	16.9	23.2	23.7	16.4	4.6	20.6	19.025	23.225	0.12867	4.47826	4.47826	32.5	1	7.81733	10.4	14.3	34.9	16.6	27.1	21.6
0	77	140	85	165	1.65	71	26.079	90	3	93	0.967742	0.545455		1.78	5.93	1.22	1.45902	2	0.16406	3.93	6.1	12.3	15.8	11.9	5.9	6.2	28.31	11.525	34.905	0.61651	4.56613	4.56613	50.8462	0	1.79204	6.3	6.61	34.92	64.95	33.14	13.61
1	49						#DIV/0!				#DIV/0!	#DIV/0!	61	1.32	4	1.08	1.22222	2	0.0871502	2.65	7.3	12.4	15.9	18.6	21.1	5.1	22.18	13.55	44.7875	0.175525	4.34902	4.34902	67.6842	1	4.17236	7.3	12.86	35.04	54.54	76.71	39.92
1	52	135	85	170	1.7	87.5	30.2768	96	3	104	0.923077	0.564706		3.2	5.1	1.72	1.86047	3	0.269622	2.98	7.2	11.7	14.6	7.9	5.1	4.5	15.56	10.35	47.6	0.140537	3.45778	3.45778	108.432	1	6.4192	5.3	20.06	35.62	66.35	68.37	34.18
1	44	126	85	160	1.6	60	23.4375	76	1	96	0.791667	0.475	28	1.99	5.1	1.27	1.56693	2	0.195049	3.14	7.8	13	14.1	14.4	9.3	5.2	25.39	12.325	40.19	0.249587	4.88269	4.88269	48.2326	1	3.59493	7.7	10.37	35.76	49.69	64.94	32.74
1	59	174	94	165	1.65	71.5	26.2626	90	3	99	0.909091	0.545455	22	1.92	5.18	1.22	1.57377	2	0.196941	3.57	9	12.5	23.7	15.3	7.4	3.5	26.53	15.125	38.295	0.207161	7.58	7.58	33.6727	1	3.704	9.1	9.26	35.79	63.57	44.56	19.12
0	41	125	85	166	1.66	80	29.0318	96	3	101	0.950495	0.578313		2.64	4.12	0.93	2.83871	3	0.453121	2.36	7.1	10.7	15.2	12.6	7.2	3.6	19.6	11.4	38.95	0.195801	5.44444	5.44444	90	1	5.112	6	16.2	35.8	47.2	56.6	23.7
1	69	130	85	160	1.6	54	21.0938	90	3	91	0.989011	0.5625	10	2.36	5.58	1.38	1.71014	3	0.233033	3.48	5.6	9.5	12.7	11.6	5.2	3.9	34.29	9.85	41.88	2.82929	8.79231	8.79231	14.5714	0	0.3808	5.5	1.53	35.82	48.88	81.29	12.47
0	38	119	92	182	1.82	107	32.3029	108	4	110	0.981818	0.593407	66	1.49	5.34	1.39	1.07194	2	0.0301715	3.53	8.1	11.6	15.2	14.4	10.1	3.5	15.22	12.325	39.0825	0.120895	4.34857	4.34857	92.1739	1	7.632	8.3	21.2	36.42	43.35	55.36	37.43
1	54	113	74	153	1.53	49	20.9321	75	1	88	0.852273	0.490196		0.79	3.74	1.65	0.478788	1	-0.319857	2.3	6	9.7	11.9	11.4	7.2	3.7	27.8	9.75	18.825	1.04373	7.51351	7.51351	69.6	0	2.32	6.1	8.7	36.5	13	17.1	17.6
1	43	125	65	164	1.64	70	26.0262	86	2	100	0.86	0.52439		0.44	3.71	1.86	0.236559	1	-0.62606	2.02	6	9.3	11.4	11.7	7	3.3	27.5	9.6	34.55	0.552189	8.33333	8.33333	72.8	0	2.42667	6.3	9.1	36.6	42.6	49.9	29.7
0	54	130	86	173	1.73	72	24.0569	90	2	94	0.957447	0.520231		1.4	3.5	1.39	1.00719	2	0.00311324	3.24	7.1	12.1	12.7	11.3	7.1	5	25.75	10.8	44.445	0.265062	5.15	5.15	61.5	1	3.4932	6.1	11.07	36.82	54.36	75.53	32.36
0	62	134	86	175	1.75	82.5	26.9388	96	3	100	0.96	0.548571		0.92	4.72	1.53	0.601307	1	-0.220904	3.42	6.5	10.2	15.3	15.5	8.2	3.7	18.09	11.875	73.705	0.0937965	4.88919	4.88919	124.933	1	5.41378	6.6	18.74	36.83	79.96	159.29	45.06
1	55						#DIV/0!				#DIV/0!	#DIV/0!	33	2	4.9	1.82	1.0989	2	0.0409586	2.53	6.5	11.9	16	13.5	8.4	5.4	26.7	11.975	32.5775	0.382874	4.94444	4.94444	68.6667	1	2.97556	7.5	10.3	37	48.66	34.35	20.24
0	56	110	75	169	1.69	80	28.0102	92	3	101	0.910891	0.544379		2.73	5.03	1.08	2.52778	3	0.402739	3.4	9	14.7	10.1	17.6	14	5.7	24.3	12.85	33.575	0.202784	4.26316	4.26316	46.1818	1	5.08	7.6	12.7	37	49.2	35.4	27.8
0	34						#DIV/0!				#DIV/0!	#DIV/0!	35	2.43	4.88	1.25	1.944	3	0.288696	3.18	4.9	9.2	11.7	11.5	7.6	4.3	24.55	9.325	47.9425	0.349268	5.7093	5.7093	186.714	1	2.84636	6.5	13.07	37.62	58.61	82.47	54.73
0	56	129	83	160	1.6	80	31.25	94	3	102	0.921569	0.5875		1.99	5.09	0.93	2.13978	3	0.33037	3.45	5.3	10.9	14.3	13.6	7.9	5.6	31.88	11.025	30.8725	0.939554	5.69286	5.69286	65.5556	0	1.38978	7.4	5.9	37.78	51.06	28.75	26.87
1	54	129	85	178	1.78	80	25.2493	101	4	110	0.918182	0.567416	30	0.65	4.06	1.36	0.477941	1	-0.320626	2.71	9.5	14.2	18.3	19.6	13.4	4.7	5.46	15.4	45.5525	0.0463984	1.1617	1.1617	107.8	1	13.6547	9.6	32.34	37.8	63.59	48.48	31.84
0	40	119	70	172	1.72	88	29.7458	102	4	100	1.02	0.593023	25	3.11	5.57	1	3.11	3	0.49276	3.77	6.1	13.7	14.5	12.3	6.5	7.6	27.42	11.65	56.6275	0.227351	3.60789	3.60789	84.0769	1	2.96324	6.6	10.93	38.35	69.4	107.83	61.24
0	37	120	80	171	1.71	55	18.8092	66	1	85	0.776471	0.385965	15	1.19	4.43	1.63	0.730061	1	-0.136641	2.48	6.2	11.6	11.8	13.2	10.8	5.4	32.43	10.7	24.0275	1.05085	6.00556	6.00556	44.2222	0	1.64507	5.8	5.97	38.4	22.85	28.89	45.18
1	53	140	80	155	1.55	57	23.7253	84	2	94	0.893617	0.541935	62	2.08	7.17	1.64	1.26829	2	0.103219	4.69	7.7	14.2	17.1	17	10.7	6.5	19.12	14	62.88	0.0750005	2.94154	2.94154	93.6667	1	6.73151	6.9	19.67	38.79	33.06	160	142.38
1	53						#DIV/0!				#DIV/0!	#DIV/0!		2.08	7.17	1.64	1.26829	2	0.103219	4.69	7.7	14.2	17.1	17.1	10.7	6.5	19.12	14.025	62.88	0.0748668	2.94154	2.94154	93.6667	1	6.73151	6.9	19.67	38.79	33.06	160	142.38
0	69	120	80	165	1.65	73	26.8136	92	3	103	0.893204	0.557576		1.63	5.22	1.47	1.10884	2	0.0448703	3.51	8.3	14.6	18.2	17	9.8	6.3	31.69	14.525	41.4475	0.27642	5.03016	5.03016	30.1667	1	2.67076	7.6	7.24	38.93	40.2	79.42	21.73
1	33						#DIV/0!				#DIV/0!	#DIV/0!	29	2.57	6.22	1.12	2.29464	3	0.360715	4.18	6.9	11.5	14.4	14.8	11.5	4.6	26.83	11.9	47.505	0.209794	5.83261	5.83261	71.8824	1	3.74747	6.8	12.22	39.05	42.87	95.88	91.05
0	56	145	106	170	1.7	79	27.3356	92	3	105	0.87619	0.541176		1.99	6.02	1.13	1.76106	3	0.245775	3.66	8.9	14.9	17	18.4	11.6	6	7	14.8	34.175	0.0687761	1.16667	1.16667	119.63	1	12.7764	6.9	32.3	39.3	17.7	47.4	28.3
1	60	145	85	149	1.49	58	26.1249	89	2	90	0.988889	0.597315	19	2.41	5.33	1.06	2.27358	3	0.356711	3.72	7.2	10.6	11.4	11.9	12.5	3.4	26.2	10.275	45.3725	0.225865	7.70588	7.70588	71.2973	1	4.2208	6.1	13.19	39.39	43.86	85.05	98.72
1	55	150	80	168	1.68	66.5	23.5615	81	1	98	0.826531	0.482143	33	3.14	5.48	1.23	2.55285	3	0.407025	3.57	6.4	11.2	13.5	11.5	5.5	4.8	30.51	10.65	55.995	0.291124	6.35625	6.35625	62.069	1	2.56	6.4	9	39.51	68.35	107.12	50.85
0	75	153	85	164.5	1.645	67	24.7596	96	3	90	1.06667	0.583587	19	3.03	4.24	0.92	3.29348	3	0.517655	2.63	7.5	11.3	13.2	11.7	10.1	3.8	24.42	10.925	47.7125	0.168728	6.42632	6.42632	75.8	1	5.05333	6.4	15.16	39.58	59.89	76.22	62.67
1	47						#DIV/0!				#DIV/0!	#DIV/0!		1.88	5.66	1.22	1.54098	2	0.187798	4.18	8.5	12	16.1	18.4	13.9	3.5	17.56	13.75	48.67	0.0797999	5.01714	5.01714	88.12	1	8.32244	8.5	22.03	39.59	55.52	77.54	44.2
1	50	120	70	164	1.64	60	22.3081	77	1	89	0.865169	0.469512	41	2.29	5.17	1.31	1.74809	3	0.242564	3.35	5.6	8.1	10.5	8.7	4.6	2.5	24.56	8.225	88.1975	0.158711	9.824	9.824	147.714	1	3.86027	5.8	15.51	40.07	64.75	232.46	46.34
0	75	120	70	157	1.57	55	22.3133	78	1	80	0.975	0.496815	25	1.2	3.5	1.02	1.17647	2	0.0705811	2.05	5.67	9.47	10.6	11.54	9.86	3.8	31	9.32	45.75	0.454536	8.15789	8.15789	83.871	1	2.2932	5.4	9.1	40.1	86.5	47.3	72.1
0	42	120	80	175	1.75	82	26.7755	93	3	102	0.911765	0.531429	60	3.31	6.62	0.93	3.55914	3	0.551345	4.41	7.9	12.5	13.3	13	9.3	4.6	33.2	11.675	41.025	0.377546	7.21739	7.21739	31.8182	1	2.45778	7	7	40.2	9.4	107.5	73.1
0	57	130	75	167	1.67	75	26.8923	91	3	103	0.883495	0.54491		1.36	4.73	1.01	1.34653	2	0.129218	3.3	7.1	11.9	18	11	3.5	4.8	28.47	12	66.2925	0.150042	5.93125	5.93125	65.5556	1	3.72356	5.7	11.8	40.27	133.4	79.7	16.91
0	59	160	90	166	1.66	71	25.7657	90	3	98	0.918367	0.542169	35	1.84	4.7	1.37	1.34307	2	0.128097	3.04	6.2	11.6	13.1	10.7	6.8	5.4	30.04	10.4	47.6875	0.315743	5.56296	5.56296	76.2963	1	2.83822	6.1	10.3	40.34	61.9	78.21	27.75
1	61	150	90	157	1.57	58	23.5304				#DIV/0!	0	16.4	1.34	5.76	1.49	0.899329	1	-0.0460815	3.9	8	12.2	13.6	11	9.5	4.2	29.7	11.2	47.825	0.218712	7.07143	7.07143	47.4222	1	3.79378	6	10.67	40.37	64.85	75.41	36.71
1	56	135	96	162	1.62	71	27.0538	93	3	101	0.920792	0.574074	38	2.27	4.38	1.15	1.97391	3	0.295328	2.73	6.6	12.7	17	18.7	16.4	6.1	29.3	13.75	40.2	0.246947	4.80328	4.80328	71.6129	1	3.256	7.3	11.1	40.4	47	62.3	64.7
1	54	110	84	160	1.6	70	27.3438	87	2	97	0.896907	0.54375	16	3.45	4.71	1.09	3.16514	3	0.500393	2.88	7.2	11.2	15	12.5	7.7	4	27.67	11.475	46.4825	0.199839	6.9175	6.9175	70.4324	1	4.1696	6.7	13.03	40.7	62.87	69.33	27.96
1	65	140	85	160	1.6	68.5	26.7578	89	2	100	0.89	0.55625	25	1.18	3.27	1.29	0.914729	1	-0.0387077	1.79	6.7	13	16.9	15	9.2	6.3	31.17	12.9	51.625	0.222559	4.94762	4.94762	62.9375	1	2.99862	5.9	10.07	41.24	68.74	86.45	23.29
1	43	127	76	159	1.59	71.5	28.2821	93	3	101	0.920792	0.584906		1.32	5.97	1.98	0.666667	1	-0.176091	3.9	5.2	10.8	14.9	12.8	5.6	5.6	31.8	10.925	43.375	0.422731	5.67857	5.67857	112.941	0	2.21867	6	9.6	41.4	63.7	58.8	17.1
0	63						#DIV/0!				#DIV/0!	#DIV/0!	34	1.82	4.45	0.78	2.33333	3	0.367977	2.67	6.3	10.9	11.8	11.4	7.7	4.6	32.32	10.1	38.3125	0.443461	7.02609	7.02609	66.0714	1	2.59	5.7	9.25	41.57	49.36	53.07	40.53
1	46	101	74	158	1.58	65	26.0375	87	2	93	0.935484	0.550633	39	0.84	4.28	0.86	0.976744	2	-0.0102192	3.21	6.9	10.7	13.8	13.5	10.8	3.8	32.11	11.225	49.8875	0.271284	8.45	8.45	56.1176	1	2.9256	7.4	9.54	41.65	80.53	67.83	58.57
0	47	125	85	172	1.72	83	28.0557	96	3	97	0.989691	0.55814	9	5.04	6.49	0.94	5.3617	3	0.729303	3.89	7.7	10.4	14.7	11.9	8.9	2.7	29.27	11.175	72.22	0.128119	10.8407	10.8407	59.8095	1	4.29831	6.8	12.56	41.83	81.42	153.07	44.1
1	62	123	84	155	1.55	77	32.0499	94	3	104	0.903846	0.606452		3.27	5.3	1.36	2.40441	3	0.381009	3.36	7	11.1	12.3	9.7	5.7	4.1	26.14	10.025	73.8425	0.120839	6.37561	6.37561	91.2571	1	4.96844	6	15.97	42.11	108.82	128.47	39.59
1	50	170	100	155	1.55	67	27.8876	85	2	100	0.85	0.548387		0.95	5.82	1.69	0.56213	1	-0.250163	3.85	6	9.2	13	12.4	7.5	3.2	33.68	10.15	90.3475	0.21382	10.525	10.525	68	0	2.26667	6.3	8.5	42.18	150.71	160	87.32
0	60	132	70	173	1.73	80	26.7299	92	3	101	0.910891	0.531792		2.4	4.77	1.04	2.30769	3	0.363178	3.08	7.3	11.5	13.7	10.7	7.2	4.2	16.84	10.8	57.91	0.0862995	4.00952	4.00952	133.579	1	8.2344	6.2	25.38	42.22	68.46	95.58	79.82
1	49	125	80	152	1.52	63	27.268	91	3	98	0.928571	0.598684	37	1.97	5.7	1.48	1.33108	2	0.124205	3.3	6.5	9.9	12.7	10.7	10.3	3.4	8.47	9.95	67.415	0.0679367	2.49118	2.49118	225.067	1	9.75289	6.5	33.76	42.23	64.96	128.71	73.77
0	35	130	80	160	1.6	80	31.25	91	3	99	0.919192	0.56875		11.65	5.8	1.39	8.38129	3	0.923311	3.57	8.5	13	14.4	12.7	9.8	4.5	13.2	12.15	63.35	0.0518127	2.93333	2.93333	118	1	11.1444	6.2	29.5	42.7	80.4	100.8	101.5
1	51	125	70	159	1.59	70	27.6888	101.5	4	102	0.995098	0.638365	45	1.25	3.87	1.55	0.806452	1	-0.0934217	2.26	7.6	11.7	13.8	14.9	10.1	4.1	18.5	12	47.05	0.0955115	4.5122	4.5122	119.024	1	8.24178	5.9	24.4	42.9	27.6	93.3	61.1
0	57	150	100	170	1.7	87	30.1038	101	4	102	0.990196	0.594118	100	1.35	4.89	1.11	1.21622	2	0.0850108	3.46	7.2	10.8	15.7	15.9	10.4	3.6	26.91	12.4	44.6675	0.155944	7.475	7.475	86.9189	1	5.1456	6.1	16.08	42.99	55.84	63.76	38.78
0	29	125	80	178	1.78	76	23.9869	84	2	95	0.884211	0.47191		1.42	4.53	1.36	1.04412	2	0.0187494	3.83	7.5	12.2	15.3	11.4	6.3	4.7	26.09	11.6	76.255	0.0878406	5.55106	5.55106	85.8	1	5.72	7.1	17.16	43.25	113.86	130.75	39.83
1	50	130	80	165	1.65	70	25.7117				#DIV/0!	0	19	2.44	4.84	1.06	2.30189	3	0.362084	2.77	7	11.6	13.3	14.9	7.8	4.6	34.77	11.7	54.1075	0.263009	7.5587	7.5587	49.0286	1	2.66933	7	8.58	43.35	67.45	97.05	21.89
1	59	121	70	160	1.6	65	25.3906	88	2	100	0.88	0.55		1.1	4.27	1.71	0.643275	1	-0.191603	2.62	7.2	12.3	17.3	19.2	14.2	5.1	19.63	14	47.18	0.0885729	3.84902	3.84902	128.324	1	7.5968	6.9	23.74	43.37	58.11	63.5	62.38
1	53	210	110	168	1.68	84	29.7619	93	3	109	0.853211	0.553571		1.26	5.5	1.34	0.940299	1	-0.0267343	3.9	6.6	9.7	14	13.1	7.9	3.1	28.18	10.85	59.67	0.15296	9.09032	9.09032	98.7097	1	4.488	7.6	15.3	43.48	56.92	122.98	69.18
0	55	140	92	174	1.74	84	27.7447	92	3	102	0.901961	0.528736		2.38	5.34	1.17	2.03419	3	0.308391	3.35	6.4	12.2	16.6	15.7	9.2	5.8	33.19	12.725	43.4975	0.269105	5.72241	5.72241	72.3448	1	2.98382	5.4	10.49	43.68	63.23	56.59	25.47
1	65			152	1.52	58	25.1039				#DIV/0!	0	40	1.95	6.97	1.43	1.36364	2	0.134699	4.8	9.4	18	17.6	20	13.7	8.6	33.92	16.25	31.945	0.197623	3.94419	3.94419	35.1525	1	4.33236	9.2	10.37	44.29	30.46	42.66	28.5
0	53	127	83	171	1.71	72	24.623	90	3	96	0.9375	0.526316		2.08	6.03	1.17	1.77778	3	0.249877	4.19	5.6	9.1	10.6	11.1	4.5	3.5	33.18	9.1	40.1975	0.415464	9.48	9.48	111.905	1	2.92444	6	11.75	44.93	40.79	63.32	16.29
1	71	150	85	157	1.57	56	22.719	87	2	92	0.945652	0.55414		2.83	8.49	1.48	1.91216	3	0.281525	5.63	6.9	10.6	16.1	17.3	15.6	3.7	21.1	12.725	55	0.0862818	5.7027	5.7027	141.176	1	7.36	8.5	24	45.1	70.4	80.5	86.3
0	34	140	85	182	1.82	118	35.6237	120	4	115	1.04348	0.659341		2.15	5.88	1.1	1.95455	3	0.291046	4.12	9	14.7	18.1	12.2	5.9	5.7	15.12	13.5	48.31	0.0567135	2.65263	2.65263	109.236	1	12.016	7	30.04	45.16	65.45	52.59	44.39
1	75			160	1.6	90	35.1562				#DIV/0!	0	43	1.48	5.67	1.98	0.747475	1	-0.126403	3.11	8.1	10.9	14.4	15.4	9.4	2.8	20.7	12.2	59.4425	0.0691465	7.39286	7.39286	107.043	1	8.8632	10	24.62	45.32	66	101.83	64.05
1	40			161	1.61		0				#DIV/0!	0		3.69	6.19	1.17	3.15385	3	0.498841	3.87	8.5	13.6	16.6	16.6	10.2	5.1	31.21	13.825	58.13	0.103165	6.11961	6.11961	56.76	1	5.36067	7.5	14.19	45.4	83.07	89.86	31.73
1	79	132	74	163	1.63	70	26.3465	93	3	103	0.902913	0.570552		0.81	3.99	1.88	0.430851	1	-0.365673	2.15	6.3	10.6	13.3	13.3	11.1	4.3	36.8	10.875	52.125	0.325601	8.55814	8.55814	61.4286	0	2.408	6.4	8.6	45.4	70.6	83.9	70.1
1	60	168	96	155	1.55	80	33.2986	105	4	111	0.945946	0.677419		2.22	5.1	1.07	2.07477	3	0.316969	3.35	5.8	9.9	13.4	12.4	10.4	4.1	33.95	10.375	48.7775	0.280637	8.28049	8.28049	105.565	1	3.12942	6.3	12.14	46.09	61.8	75.08	52.16
1	58	120	80	158	1.58	68	27.2392	93	3	108	0.861111	0.588608		3.66	6.09	1.18	3.10169	3	0.491599	3.97	6.5	13.6	17.7	13.7	7	7.1	33.72	12.875	81.135	0.118389	4.7493	4.7493	82.9333	1	3.59378	6.6	12.44	46.16	105.94	160	67.93
0	71	120	85	170	1.7	82	28.3737	98	3	111	0.882883	0.576471	16	1.32	5.75	1.3	1.01538	2	0.00663058	4.03	6.4	10.1	11.6	8.8	3	3.7	32.02	9.225	49.3475	0.239353	8.65405	8.65405	98.8966	1	4.07893	6.6	14.34	46.36	72.34	64.35	14.32
1	56	116	85	159	1.59	64	25.3155	81	1	91	0.89011	0.509434	18	2.38	5.59	1.3	1.83077	3	0.262634	3.62	5.4	9.6	11.8	12.4	8	4.2	31.75	9.8	54.3175	0.219212	7.55952	7.55952	167.053	1	3.8088	6.3	15.87	47.62	69.49	84.29	41.08
0	66			171	1.71	76	25.9909				#DIV/0!	0		1.03	5.02	1.37	0.751825	1	-0.123883	3.52	8.9	17	19.9	15.3	9.5	8.1	28.27	15.275	38.8475	0.0974024	3.49012	3.49012	72	1	7.6896	8.6	19.44	47.71	44.51	43.73	27.44
1	66	155	80	151	1.51	60	26.3146	87	2	95	0.915789	0.576159		3.93	4.68	0.96	4.09375	3	0.612121	2.96	8.6	15.5	19.9	16.3	12.1	6.9	32.89	15.075	78.61	0.0625778	4.76667	4.76667	61.4902	1	5.99324	7.8	15.68	48.57	100.6	149.59	58.85
1	62	110	70	150	1.5	54	24	85	2	96	0.885417	0.566667		1.98	4.77	1.49	1.32886	2	0.123479	2.8	5.7	11.2	14.4	12.8	10.6	5.5	36.6	11.025	51.95	0.249032	6.65455	6.65455	111.818	1	3.116	6.4	12.3	48.9	74.7	71.9	37.4
0	74	130	80	166	1.66	75	27.2173	86	2	102	0.843137	0.518072		1.79	5.44	1.16	1.5431	2	0.188395	3.79	6.8	9.5	11.5	8.2	7.3	2.7	37.47	9	53.3875	0.259374	13.8778	13.8778	71.5152	1	3.56622	5.9	11.8	49.27	73.37	79.11	97.81
1	74	146	93	160	1.6	60	23.4375	85	2	100	0.85	0.53125	7	1.75	7.3	2.31	0.757576	1	-0.120574	4.81	5.8	9.8	9.9	11.5	6	4	41.86	9.25	53.5125	0.435942	10.465	10.465	69.4783	0	2.05964	5.9	7.99	49.85	60.12	96.09	32.76
1	54	90	64	156	1.56	45	18.4911	75	1	82	0.914634	0.480769		1.07	4.42	1.87	0.572193	1	-0.242458	2.24	6	11.9	13.3	12.4	6.8	5.9	41.93	10.9	42.7975	0.447154	7.10678	7.10678	63.92	0	2.13067	5.7	7.99	49.92	53.78	59.5	15
0	44	130	95	160	1.6	75	29.2969	92	3	97	0.948454	0.575		2.36	7.16	1.44	1.63889	2	0.21455	4.75	6	10.4	14.4	11.6	7	4.4	38.05	10.6	38.2725	0.344362	8.64773	8.64773	95.44	1	3.18133	7.8	11.93	49.98	53.4	37.78	22.29
1	56	130	75	155	1.55	76	31.6337	94	3	108	0.87037	0.606452		1.34	4.46	1.44	0.930556	1	-0.0312577	2.79	5.8	10.1	12.6	12.1	6.6	4.3	30.77	10.15	77.775	0.113281	7.15581	7.15581	167.652	1	4.96996	6.1	19.28	50.05	81.77	160	122.64
1	61						#DIV/0!				#DIV/0!	#DIV/0!		1.63	3.73	1.04	1.56731	2	0.195154	2.31	5.9	11.5	14.4	16	12.9	5.6	39.7	11.95	42.2	0.305545	7.08929	7.08929	91.6667	1	2.88444	5.4	11	50.7	29.5	77.6	74.4
0	48	146	88	182	1.82	114	34.4161	113	4	118	0.957627	0.620879	99	5.48	3.79	0.65	8.43077	3	0.925867	1.97	10.8	15.3	19.3	17.3	14	4.5	31	15.675	55.2	0.0540461	6.88889	6.88889	54.2466	1	9.504	8.9	19.8	50.8	86	64.2	56.1
1	55	135	95	152	1.52	70	30.2978	98	3	104	0.942308	0.644737		1.97	5.41	1.51	1.30464	2	0.115489	3.37	6.4	14	14.6	15.1	4.3	7.6	42.29	12.525	36.395	0.368568	5.56447	5.56447	64.1379	1	2.64533	6.6	9.3	51.59	57.55	27.14	19.31
0	60	145	90	168	1.68	90	31.8878	107	4	112	0.955357	0.636905	57	1.71	6.02	1.25	1.368	2	0.136086	3.86	6.5	11.2	14.3	14.3	10.9	4.7	35.29	11.575	69.6725	0.114782	7.50851	7.50851	110.8	1	4.80133	8.1	16.62	51.91	89.19	120.97	80.48
1	52	150	80	155	1.55	64	26.6389	86	2	105	0.819048	0.554839		1.68	6.94	1.89	0.888889	1	-0.0511525	4.6	6.5	10.2	11.9	11.4	5.9	3.7	31.65	10	88.8575	0.0852477	8.55405	8.55405	135.4	1	5.86733	6.3	20.31	51.96	123.16	160	46.8
0	56	140	90	167	1.67	77	27.6095	95	3	94	1.01064	0.568862	14	1.13	6.82	1.55	0.729032	1	-0.137253	4.56	6.2	9.3	13.1	10.4	5	3.1	42.13	9.75	55.68	0.30132	13.5903	13.5903	73.037	1	2.71698	6.7	9.86	51.99	85.04	75.83	39.47
1	62	110	70	160	1.6	60	23.4375	84	2	98	0.857143	0.525		4.04	5.22	1.33	3.03759	3	0.48253	3.93	7.6	11.1	13.2	10.6	7.4	3.5	40.59	10.625	52.54	0.206758	11.5971	11.5971	55.6098	1	3.85067	4.9	11.4	51.99	75.54	71.23	31.5
1	63	130	80	152	1.52	43	18.6115	69	1	81	0.851852	0.453947	12	5.82	4.19	1.43	4.06993	3	0.609587	2.84	5.9	10.2	13	12.6	10.1	4.3	39.24	10.425	44.4975	0.257305	9.12558	9.12558	118.333	1	3.72356	5.4	14.2	53.44	53.88	56.47	68.43
0	33	142	91	172	1.72	92	31.0979	103	4	104	0.990385	0.598837		1.1	3.8	1.1	1	2	0	2.47	5.8	12.5	18	13.4	8.3	6.7	22.9	12.425	60.25	0.0752657	3.41791	3.41791	266.087	1	7.888	6.9	30.6	53.5	59	97.9	17
1	63	118	73	164	1.64	63	23.4236	81	1	93	0.870968	0.493902	43	3.55	4.31	1.1	3.22727	3	0.508836	2.56	7.5	11.7	14.9	15.3	13.3	4.2	25.56	12.35	59.2925	0.0650998	6.08571	6.08571	139.85	1	9.32333	7.6	27.97	53.53	51.87	103.8	85.49
0	46	130	90	166	1.66	73	26.4915	90	2	97	0.927835	0.542169		1.03	3.68	1.25	0.824	1	-0.0840728	2.26	5.8	10.2	11.8	12.7	9.1	4.4	31.91	10.125	61.3225	0.127908	7.25227	7.25227	188.783	1	5.59636	6.4	21.71	53.62	75.42	94.54	57.52
1	71	130	80	150	1.5	52	23.1111	94	3	100	0.94	0.626667	35	0.97	4.21	1.3	0.746154	1	-0.127172	2.83	7.2	13.7	15.3	17.1	11.2	6.5	28.34	13.325	63.34	0.0642057	4.36	4.36	138.541	1	8.2016	6.7	25.63	53.97	53.53	120.23	65.43
1	57	140	85	162	1.62	66	25.1486	84	2	99	0.848485	0.518519		0.96	6.91	1.77	0.542373	1	-0.265702	4.9	7	12.7	16.4	10.7	5.6	5.7	43.42	11.7	57.135	0.20085	7.61754	7.61754	60.8	1	3.31022	6.4	10.64	54.06	75.12	88.72	28.74
1	73	120	90	165	1.65	69	25.3444	86	2	96	0.895833	0.521212		0.86	4.6	1.38	0.623188	1	-0.205381	2.99	7.3	11.4	13.2	8.3		4.1	30.6	10.05	61	0.0950853	7.46341	7.46341	123.684	1	7.62444	6.2	23.5	54.1	100.6	65.8
1	72	129	79	145	1.45	70	33.2937	110	4	104	1.05769	0.758621	24	1.91	6.23	2.11	0.905213	1	-0.0432491	3.62	8.3	13.9	18.4	14.6	8.9	5.6	34.16	13.8	59.76	0.072756	6.1	6.1	83.6667	1	7.40729	7.9	20.08	54.24	83.92	80.8	58.3
1	61	140	85	153	1.53	63	26.9127	89	2	102	0.872549	0.581699		1.43	5.38	1.6	0.89375	1	-0.0487839	3.06	6.8	16.3	14.1	11.9	5.4	9.5	46.2	12.275	45.275	0.322699	4.86316	4.86316	49.697	1	2.47822	5.9	8.2	54.4	57.7	60.8	30.7
0	58	145	80	158	1.58	67	26.8386	87	2	93	0.935484	0.550633		2.35	7.62	1.28	1.83594	3	0.263858	5.59	5.4	5.8	8.5	11.5		0.4	47.82	7.8	47.9875	0.69487	119.55	119.55	74.9474	0	1.7088	5.6	7.12	54.94	68.41	61.48	14.16
1	60	98	60	156	1.56	68	27.9421	102	4	100	1.02	0.653846	52	0.79	6.89	1.96	0.403061	1	-0.394629	4.96	6.6	12.2	12.6	9.1	4.7	5.6	43.62	10.125	54.96	0.221365	7.78929	7.78929	79.3548	1	3.608	8.14	12.3	55.92	112.12	39.5	24.68
0	64	200	90	167	1.67	68	24.3824	85	2	95	0.894737	0.508982		0.93	4.91	1.48	0.628378	1	-0.201779	3.06	8.3	12.5	16.6	15.7	12.8	4.2	46.14	13.275	47.6575	0.190439	10.9857	10.9857	41.6667	1	3.68889	5.3	10	56.14	67.63	56.86	13.44
0	77						#DIV/0!				#DIV/0!	#DIV/0!		1.92	6.26	1.06	1.81132	3	0.257995	4.7	6.8	10	13.9	14.7	11.3	3.2	40.27	11.35	77.455	0.100048	12.5844	12.5844	101.333	1	5.05316	6.4	16.72	56.99	76.11	160	160
1	43	120	80	158	1.58	68	27.2392				#DIV/0!	0		1.26	5.2	1.39	0.906475	1	-0.0426443	3.26	7.3	10.7	13.9	10.6	6.3	3.4	47.85	10.625	71.6725	0.190556	14.0735	14.0735	49.6842	1	3.06276	6.6	9.44	57.29	84.56	135.4	40.94
1	40	140	80	152	1.52	53	22.9398	80	1	88	0.909091	0.526316		0.78	5.12	0.93	0.83871	1	-0.0763883	2.77	7.4	13.1	11.2	7.2	3.7	5.7	46.1	9.725	58.525	0.194615	8.08772	8.08772	62.5641	1	4.01244	5.5	12.2	58.3	95.8	67.8	19.2
1	56	150	98	150	1.5	65	28.8889	91	3	102	0.892157	0.606667		2.97	6.83	1.25	2.376	3	0.375846	4.57	7	10.4	13.1	8.8	7	3.4	44.05	9.825	66.7275	0.146934	12.9559	12.9559	84.7429	1	4.61378	6	14.83	58.88	86.62	106.58	75.72
0	43	124	90	185	1.85	91	26.5888	101	4	111	0.90991	0.545946	35	0.87	3.87	1.22	0.713115	1	-0.146841	2.54	5.1	9.3	9.7	4.1	3.3	4.2	45.05	7.05	50.055	0.391571	10.7262	10.7262	177.375	1	3.2164	5.3	14.19	59.24	102.62	24.17	15.01
0	72						#DIV/0!				#DIV/0!	#DIV/0!		2.03	5.12	1.31	1.54962	2	0.190225	2.99	6.4	10.9	14.9	11.2	6.2	4.5	51.05	10.85	96.8625	0.18131	11.3444	11.3444	56.5517	1	2.33244	6.1	8.2	59.25	160	160	52.63
0	57	160	102	170	1.7	83	28.7197	102	4	103	0.990291	0.6	136	1.82	4.2	1.03	1.76699	3	0.247234	2.75	9.2	13	16.8	17.2	13.9	3.8	42.5	14.05	58.025	0.0784281	11.1842	11.1842	59.6491	1	6.95111	7.9	17	59.5	85.5	70.1	53.9
0	56	130	80	172	1.72	77	26.0276	101	4	100	1.01	0.587209	33	1.63	4.99	1.24	1.31452	2	0.118766	3.27	6.3	12	14.4	9.5	4.3	5.7	48.79	10.55	59.305	0.230424	8.55965	8.55965	78.6429	1	3.0828	6.7	11.01	59.8	90.21	76.2	24.73
1	68	145	90	155	1.55	57	23.7253	80	1	95	0.842105	0.516129	13	1.37	5.35	1.36	1.00735	2	0.00318166	3.73	6.6	11.7	12.7	12.4	10.2	5.1	42.77	10.85	66.35	0.123225	8.38627	8.38627	110.194	1	5.01013	6.1	17.08	59.85	75.02	113.45	75.55
1	68						#DIV/0!				#DIV/0!	#DIV/0!	51	1.9	5.59	1.7	1.11765	2	0.0483047	3.29	6.2	11.9	15.7	13.8	7	5.7	47.41	11.9	98.1325	0.109966	8.31754	8.31754	93.037	1	3.46098	6.9	12.56	59.97	160	160	85.23
0	62	100	60	169	1.69	68	23.8087	78	1	91	0.857143	0.461538		0.86	3.79	1.17	0.735043	1	-0.133687	2.35	5.7	15	19	11.6	2.6	9.3	49.12	12.825	76.51	0.163132	5.28172	5.28172	99.6364	1	2.77653	5.8	10.96	60.08	106.72	128.28	17.2
1	54	126	82	150	1.5	53	23.5556	75	1	91	0.824176	0.5		2.63	6.23	1.42	1.85211	3	0.267667	4.12	6.2	11.8	13.1	11.5	4.5	5.6	51.51	10.65	81.8125	0.201649	9.19821	9.19821	68	1	2.5296	5.6	9.18	60.69	105.72	151.66	22.7
0	68	110	70	162	1.62	57	21.7193	78	1	91	0.857143	0.481481		0.51	5.25	1.82	0.28022	1	-0.552501	3.38	7.7	9.9	11.7	6	3.7	2.2	55.36	8.825	62.62	0.404488	25.1636	25.1636	27.6667	0	1.98831	5.5	5.81	61.17	160	23.5	5.96
0	51	125	85	176	1.76	77	24.858	91	3	96	0.947917	0.517045		1.73	4.71	0.97	1.78351	3	0.251274	2.99	7.1	13.5	11.4	8.4	4.9	6.4	53.9	10.1	34.325	0.549007	8.42188	8.42188	41.1111	1	2.33511	6.2	7.4	61.3	49.3	19.3	9.3
1	40	130	90	162	1.62	81	30.8642	91	3	104	0.875	0.561728		2.75	5.44	1.38	1.99275	3	0.299454	3.29	5.1	7.2	10	10.4	4.8	2.1	51.74	8.175	86.9475	0.284977	24.6381	24.6381	121	1	2.19413	5.4	9.68	61.42	132.86	143.83	29.95
0	53	134	90	165	1.65	60	22.0386	90	2	94	0.957447	0.545455	5	0.97	3.69	1.36	0.713235	1	-0.146767	2.38	8.71	12.4	13.28	12.24	11.35	3.69	21.3	11.6575	64.975	0.0376119	5.77236	5.77236	154.702	1	15.6006	7.41	40.3	61.6	80.9	77.1	71.6
1	61	116	85	150	1.5	49	21.7778	79	1	88	0.897727	0.526667	15	1.89	4.49	1.36	1.38971	2	0.142923	2.52	5.4	12.1	11.8	11.4	3.2	6.7	55.2	10.175	82.925	0.313537	8.23881	8.23881	73.6842	0	1.68	5.5	7	62.2	98.4	164.1	11.7
1	61	130	90	156	1.56	70	28.764	87	2	106	0.820755	0.557692	47	1.39	4.47	0.88	1.57955	2	0.198532	3.04	6.3	9.7	13	15.4	12.8	3.4	40.69	11.1	71.8425	0.092408	11.9676	11.9676	153.857	1	6.0312	6.7	21.54	62.23	77.22	126.38	84.2
0	52	120	80	170	1.7	70.5	24.3945	93	3	97	0.958763	0.547059		2.09	4.86	1.13	1.84956	3	0.267068	3.04	5.8	11.8	14.1	11.5	4.1	6	53.3	10.8	91.05	0.190581	8.88333	8.88333	80	1	2.37156	5.8	9.2	62.5	132.5	160	64.66
1	72			138	1.38		0				#DIV/0!	0	30	1.82	4.9	1.37	1.32847	2	0.123351	3.05	5.4	13.8	17.1	12.6	10.4	8.4	50.6	12.225	85.85	0.143687	6.02381	6.02381	129.263	1	2.9472	6.4	12.28	62.88	108.24	160	156.7
1	59	140	89	160	1.6	62	24.2188	89	2	92	0.967391	0.55625		1.91	6.43	1.52	1.25658	2	0.0991898	3.68	5.8	10.1	13.3	11.9	5	4.3	52.46	10.275	89.3825	0.178622	12.2	12.2	91.3913	1	2.70924	6	10.51	62.97	124.05	160	48.19
0	40	130	85	174	1.74	94	31.0477	106	4	108	0.981481	0.609195	166	1.21	3.61	0.91	1.32967	2	0.123744	2.42	6.8	11.6	16.2	11.6	7.3	4.8	44.72	11.55	56.765	0.116398	9.31667	9.31667	116.788	1	5.82382	6.5	19.27	63.99	14.95	128.85	87.97
0	61	118	80	170	1.7	91	31.4879	109	4	110	0.990909	0.641176		1.71	5.94	1.37	1.24818	2	0.0962755	2.49	7.1	14.7	18.4	15.1	6.7	7.6	42.07	13.825	84.0575	0.0547917	5.53553	5.53553	122.889	1	6.98009	7.2	22.12	64.19	112.73	137.19	56.89
1	55	138	85	159	1.59	53	20.9644	74	1	80	0.925	0.465409	18	1.93	5.41	1.06	1.82075	3	0.260251	3.1	6.2	11.7	15.6	11.4	5.5	5.5	58.85	11.225	64.7575	0.345618	10.7	10.7	47.5556	0	1.76907	7.6	6.42	65.27	77.62	109.72	27.44
1	37	130	85	155	1.55	52	21.6441	71	1	87	0.816092	0.458065	11	1.1	3.9	1.61	0.68323	1	-0.165433	2.08	5.1	9.1	11.3	8	7.4	4	57.91	8.375	84.1625	0.376428	14.4775	14.4775	92.375	0	1.67507	4.8	7.39	65.3	126.82	137.14	115.5
1	61	135	78	162	1.62	69	26.2917	92	3	97	0.948454	0.567901		2.06	5.05	1.68	1.22619	2	0.0885579	2.85	5.9	9.8	13	15.7	9	3.9	56.5	11.1	76.075	0.198729	14.4872	14.4872	84.1667	1	2.64844	5.8	10.1	66.6	67.6	160	90.1
1	45	146	80	164	1.64	50	18.5901	63	1	74	0.851351	0.384146		1.87	6.65	1.89	0.989418	2	-0.0046202	3.53	5.7	13.4	13.2	11.2	3.9	7.7	61.9	10.875	67.225	0.421748	8.03896	8.03896	51.7273	0	1.44147	6.2	5.69	67.59	97.62	98	14.62
0	54	130	80	170	1.7	74	25.6055	96	3	104	0.923077	0.564706		4.85	7.02	1.39	3.48921	3	0.542727	1.64	6	9.8	9.8	9.3	8.4	3.8	55.38	8.725	68.765	0.208238	14.5737	14.5737	106.72	1	3.55733	5.2	13.34	68.72	85.19	107.81	61.18
1	70	160	91	150	1.5	45	20	81	1	83	0.975904	0.54	22	1.94	8.44	1.03	1.8835	3	0.274965	6.3	5.7	9.1	10	13.6	9.1	3.4	62.93	9.6	40.6025	0.609881	18.5088	18.5088	67.0909	0	1.8696	6.2	7.38	70.31	35.39	49.33	60.47
1	47	140	90	165	1.65	79	29.0174	87	2	108	0.805556	0.527273		1.32	5.96	1.37	0.963504	2	-0.0161466	3.38	7.1	10.4	12.9	8.3	3.9	3.3	54.3	9.675	67	0.129332	16.4545	16.4545	93.3333	1	5.30133	5.7	16.8	71.1	122.1	58	17.1
0	65	135	90	167	1.67	79	28.3266	97	3	104	0.932692	0.580838	23	1.4	5.88	1.45	0.965517	2	-0.01524	3.9	6.7	12	14.6	13.5	6.7	5.3	1.43	11.7	102.385	0.0169012	0.269811	0.269811	460.75	1	21.9522	6.4	73.72	75.15	140.99	119.68	40.43
0	44	127	85	173	1.73	90	30.0712	108	4	106	1.01887	0.624277	46	3.3	5.6	1.03	3.20388	3	0.505677	3.74	6.4	10.3	15.4	15	9.7	3.9	45.31	11.775	106.257	0.0418225	11.6179	11.6179	205.931	1	8.49351	6.7	29.86	75.17	160	160	87.53
0	35	140	87	180	1.8	83	25.6173	83	2	104	0.798077	0.461111		2.06	4.95	1.06	1.9434	3	0.288561	2.9	9	11.4	17.6	18.1	12.4	2.4	64.6	14.025	42.125	0.166432	26.9167	26.9167	41.0909	1	4.52	6.7	11.3	75.9	33.3	48	18.5
1	56	120	70	158	1.58	52	20.83	82	1	92	0.891304	0.518987	41	2.1	4.23	0.89	2.35955	3	0.372829	2.66	6.4	13	13.4	7.9	4.2	6.6	67.47	10.175	80.3825	0.195938	10.2227	10.2227	67.2414	1	2.77333	6.5	9.75	77.22	142.26	92.3	23.48
1	22	110	70	155	1.55	45	18.7305	65	1	83	0.783133	0.419355		1.76	5.63	1.82	0.967033	2	-0.0145587	3.47	5.5	10.2	15	12.5	10.5	4.7	67.39	10.8	77.6075	0.192651	14.3383	14.3383	112.6	1	2.75244	5.5	11.26	78.65	110.56	109.96	55.44
1	55	130	60	163	1.63	78	29.3575	99	4	105	0.942857	0.607362	54	2.28	8.77	1.25	1.824	3	0.261025	6.86	7	11.2	11.1	11.3	11.6	4.2	66.77	10.15	63.4675	0.175582	15.8976	15.8976	72.1714	1	3.92933	6.4	12.63	79.4	77.38	84.46	36.42
0	50	120	90	178	1.78	90	28.4055	109	4	105	1.0381	0.61236		1.71	5.4	0.97	1.76289	3	0.246224	3.65	6.3	11.6	11.8	11.5	7.5	5.3	58.15	10.3	101.68	0.0701021	10.9717	10.9717	154.429	1	6.0536	6.4	21.62	79.77	145.33	160	118.05
0	49						#DIV/0!				#DIV/0!	#DIV/0!		2.8	5.96	1.21	2.31405	3	0.364373	3.8	5.5	10	13.4	9.1	4.6	4.5	66.45	9.5	104.382	0.117987	14.7667	14.7667	155.4	1	3.79867	5.2	15.54	81.99	160	160	50.08
1	68						#DIV/0!				#DIV/0!	#DIV/0!	32	1.22	3.66	0.9	1.35556	2	0.132117	2.46	5.8	10.1	14.1	11	4.6	4.3	54.8	10.25	101.975	0.0597215	12.7442	12.7442	240.174	1	7.11982	7.3	27.62	82.42	145.6	152.26	86.71
1	62	145	67	156	1.56	67	27.5312	77	1	102	0.754902	0.49359		1.62	5.43	1.03	1.57282	2	0.196678	2.99	4.7	9.8	11.7	12	6.3	5.1	58	9.55	87.2	0.0986467	11.3725	11.3725	431.667	1	5.41022	5.5	25.9	83.9	160	79	67.7
1	54	160	81	170	1.7	68	23.5294	84	2	95	0.884211	0.494118	30	2.16	5.83	1.22	1.77049	3	0.248094	3.96	6.8	11	15.9	15.3	5.4	4.2	13.67	12.25	118.543	0.0144157	3.25476	3.25476	425.758	1	21.2311	6.9	70.25	83.92	160	160	160
1	65	120	80	148	1.48	54	24.653	77	1	91	0.846154	0.52027	62	1.42	5.08	1.66	0.855422	1	-0.0678197	3.04	6.1	8.9	12.5	9.2	5.2	2.8	75.83	9.175	104.082	0.16748	27.0821	27.0821	78.8462	1	2.77889	5.7	10.25	86.08	160	160	156.62
1	40	137	84	158	1.58	62.5	25.0361	77	1	94	0.819149	0.487342	19	1.45	4.41	1.21	1.19835	2	0.0785826	2.52	11.6	14.6	15	11	7.1	3	46.38	13.05	43.46	0.0352585	15.46	15.46	106.444	1	22.2256	8.5	43.11	89.49	24.18	17.06	8.32
1	74	115	70	158	1.58	60	24.0346	86	2	99	0.868687	0.544304	46	1.3	6.74	1.5	0.866667	1	-0.0621479	4.64	7.5	11.6	11.9	9.9	10.4	4.1	72.87	10.225	108.153	0.0606794	17.7732	17.7732	99.35	1	6.62333	8.6	19.87	92.74	160	160	160
0	80						#DIV/0!				#DIV/0!	#DIV/0!	23	0.97	4.1	1.46	0.664384	1	-0.177581	2.29	6.1	11.3	11.9	11.8	6.3	5.2	78.7	10.275	92.9	0.109949	15.1346	15.1346	120.154	1	4.23476	6.6	15.62	94.32	101.66	160	39.12
0	70	170	98	178	1.78	86	27.143	105	4	120	0.875	0.589888	59	1.31	6.18	1.13	1.15929	2	0.0641929	4.33	7.3	11.5	13.1	9.5	4.6	4.2	77.6	10.35	109.575	0.0593555	18.4762	18.4762	107.105	1	6.60244	6.7	20.35	97.95	160	160	70.89
0	72	130	70	168	1.68	70	24.8016	91	3	101	0.90099	0.541667		1.52	5.61	1.03	1.47573	2	0.169006	4.12	6.1	9.8	13.2	12.3	4	3.7	84.98	10.35	107.287	0.113476	22.9676	22.9676	100.077	1	3.52716	6.1	13.01	97.99	158.15	160	71.6
0	76	130	65	154	1.54	58	24.4561	80	1	91	0.879121	0.519481		1.19	3.55	1.1	1.08182	2	0.0341543	2.18	5.6	8.2	9.7	12.5	4.5	2.6	93.87	9	88.49	0.406197	36.1038	36.1038	52.5714	0	1.37387	5.6	5.52	99.39	89.05	160	32.1
1	64	130	80	152	1.52	58	25.1039	89	2	96	0.927083	0.585526	62	1.93	5.12	1.28	1.50781	2	0.178347	3.41	5.8	11.4	13.4	12	4	5.6	87.09	10.65	92.35	0.136209	15.5518	15.5518	111.913	1	3.3176	6.5	12.87	99.96	88.59	167.98	29.67
1	64	125	80	162	1.62	68	25.9107	99	4	106	0.933962	0.611111		1.97	6.41	1.446	1.36238	2	0.134298	4.342	8.3	14.7	19.1	17.3	9.3	6.4	54.68	14.85	96.765	0.0181052	8.54375	8.54375	192.958	1	17.0832	7.2	46.31	100.99	138.65	101.11	59.62
0	31	114	77	175	1.75	101	32.9796	108	4	114	0.947368	0.617143	50	1.85	5.29	1.02	1.81373	3	0.258572	3.66	7.4	12.8	12.8	7.5	3.4	5.4	83.3	10.125	76.9975	0.0965678	15.4259	15.4259	92.0513	1	5.90356	6	17.95	101.25	130.02	58.77	15.7
1	56	125	80	155	1.55	61	25.3902	80	1	96	0.833333	0.516129		5.92	5.08	0.86	6.88372	3	0.837823	2.71	5.8	12.1	14.9	12.7	5.5	6.3	94.11	11.375	119.77	0.115363	14.9381	14.9381	95.3913	1	2.82782	6.5	10.97	105.08	169.79	193.24	36.31
0	70	130	75	165	1.65	69	25.3444	93	3	96	0.96875	0.563636		1.72	5.07	1.35	1.27407	2	0.105195	3.3	6.2	10.7	15.9	12	8.6	4.5	85.53	11.2	112.737	0.0562477	19.0067	19.0067	168.222	1	6.25787	5.4	22.71	108.24	160	160	160
0	32	145	102	170	1.7	78	26.9896	98	4	105	0.933333	0.576471	74	2.42	5.73	1.06	2.28302	3	0.35851	3.79	5.4	9.5	12.9	11.2	7.8	4.1	76.81	9.75	115.252	0.0513389	18.7341	18.7341	337.895	1	7.704	7.1	32.1	108.91	160	160	160
1	53	115	60	166	1.66	62	22.4996	82	1	100	0.82	0.493976	36	1.51	4.72	1.27	1.18898	2	0.0751732	3.03	5.8	9.5	9.5	8.3	4.6	3.7	99.52	8.275	70.975	0.308687	26.8973	26.8973	82.6957	1	2.45147	5.5	9.51	109.03	92.33	73.03	15.39
0	38	120	80	178	1.78	61	19.2526	75	1	80	0.9375	0.421348	5	1.44	5.89	1.43	1.00699	2	0.00302645	3.81	4.4	9	7.3	6.5	3.4	4.6	104	6.8	67.125	0.65515	22.6087	22.6087	168.889	0	1.48622	4.9	7.6	111.6	91	58.3	6.2
1	55	136	86	161	1.61	76	29.3199	89	2	100	0.89	0.552795		1.66	6.01	1.5	1.10667	2	0.0440168	3.68	5.9	11.2	14.3	12.1	7.8	5.3	80.17	10.875	115.387	0.0413818	15.1264	15.1264	272	1	8.55893	6.5	32.64	112.81	160	156.1	96.48
1	61	145	90	148	1.48	61	27.8488	80	1	102	0.784314	0.540541		1.74	7.16	1.97	0.883249	1	-0.053917	3.92	5.9	11	13.4	13.2	7.3	5.1	117.56	10.875	117.597	0.0505654	23.051	23.051	218.417	1	6.87284	6	26.21	143.77	140.41	160	145.03
0	33	120	80	168	1.68	85	30.1162	90	3	105	0.857143	0.535714		2.02	4.38	1.14	1.77193	3	0.248447	2.54	5.8	11.1	13.3	11.2	5	5.3	141.66	10.35	124.585	0.0729066	26.7283	26.7283	159.478	1	4.72764	6.4	18.34	160	160	160	54.39
1	55	140	85	160	1.6	71	27.7344	90	3	100	0.9	0.5625	35	2.04	7.05	1.22	1.67213	2	0.22327	4.98	6.2	12.3	12.4	9	5.2	6.1	145.65	9.975	112.698	0.0999837	23.877	23.877	106.296	1	3.95422	6.1	14.35	160	146	130.44	18.57
1	41	115	75	157	1.57	66	26.7759	88	2	98	0.897959	0.56051		2.22	5.26	1.08	2.05556	3	0.312929	3.69	5	10.5	11.7	11.6	4.4	5.5	149.69	9.7	122.627	0.161518	27.2164	27.2164	138.8	1	2.31333	6.1	10.41	160.1	160	160	52.48
1	61	140	90	159	1.59	73	28.8754	93	3	97	0.958763	0.584906		1.43	6.09	1.73	0.82659	1	-0.0827101	4.07	6.7	11.7	13.5	16.5	10.4	5	134.27	12.1	95.34	0.0380751	26.854	26.854	212.375	1	10.1185	7	33.98	168.25	89.63	89.5	52.66
0	60	150	80	168	1.68	90	31.8878	106	4	104	1.01923	0.630952		1.71	3.53	0.84	2.03571	3	0.308717	2.36	5.2	10.7	11.7	11.6	5.7	5.5	227.95	9.8	182.005	0.0426323	41.4455	41.4455	297.529	1	5.8448	6.1	25.29	253.24	297.34	152.15	89.86
